# Supplementary material for: Phase transitions of the typical algorithmic complexity of the random satisfiability problem studied with linear programming
Source: PLoS One. 2019 Apr 19;14(4):e0215309. doi: 10.1371/journal.pone.0215309 (PMC6474652; doi:10.1371/journal.pone.0215309)
Supplement: S1 File — Data used to arrive all shown plots, fit values and qualitative statements. (GZ) [file pone.0215309.s001.gz]

Archive with 123 entries (119 files):
- data_revision/lp/3sat_smm_slopeCross.dat
- data_revision/structural/3core_N4096.dat
- data_revision/presolve/3sat_gurobi_N724.dat
- data_revision/structural/2core_512.dat
- data_revision/structural/biedge_N1024.dat
- data_revision/lp/3sat_mv_N64.dat
- data_revision/lp/3sat_smmir_N512.dat
- data_revision/lp/3sat_smmir_N1024.dat
- data_revision/structural/3core_N65536.dat
- data_revision/structural/3core_var_max.dat
- data_revision/presolve/3sat_cplex_N8192.dat
- data_revision/lp
- data_revision/structural/biedge_N16384.dat
- data_revision/lp/3sat_mv_N1024.dat
- data_revision/lp/3sat_mv_slopeCross.dat
- data_revision/structural/3core_N131072.dat
- data_revision/structural/2core_2048.dat
- data_revision/lp/3sat_smmir_N8192.dat
- data_revision/structural/biedge_N8192.dat
- data_revision/structural/biedge_N32768.dat
- data_revision/lp/3sat_smm_N128.dat
- data_revision/lp/3sat_smmir_N16384.dat
- data_revision
- data_revision/presolve/3sat_gurobi_N128.dat
- data_revision/presolve/3sat_cplex_N4096.dat
- data_revision/presolve
- data_revision/structural/binode_N65536.dat
- data_revision/lp/3sat_smm_N16384.dat
- data_revision/lp/4sat_smm_slopeCross.dat
- data_revision/structural/3core_N2048.dat
- data_revision/structural/binode_N1024.dat
- data_revision/presolve/3sat_gurobi_N1448.dat
- data_revision/lp/3sat_smmir_slopeCross.dat
- data_revision/structural/biedge_N4096.dat
- data_revision/lp/3sat_smm_N32768.dat
- data_revision/lp/3sat_smmir_N4096.dat
- data_revision/structural/3core_N16384.dat
- data_revision/lp/3sat_mv_N128.dat
- data_revision/lp/2sat_smm_slopeCross.dat
- data_revision/lp/3sat_smm_N256.dat
- data_revision/presolve/3sat_gurobi_N2896.dat
- data_revision/structural
- data_revision/lp/3sat_mv_N4096.dat
- data_revision/lp/4sat_smm_N128.dat
- data_revision/presolve/3sat_gurobi_N256.dat
- data_revision/presolve/3sat_gurobi_N362.dat
- data_revision/lp/3sat_smm_N131072.dat
- data_revision/structural/binode_N8192.dat
- data_revision/lp/2sat_smm_N64.dat
- data_revision/structural/3core_N32768.dat
- data_revision/presolve/3sat_cplex_N2048.dat
- data_revision/lp/4sat_smm_N1024.dat
- data_revision/lp/3sat_smm_N512.dat
- data_revision/presolve/3sat_gurobi_N512.dat
- data_revision/lp/3sat_smm_N1024.dat
- data_revision/lp/3sat_mv_N256.dat
- data_revision/structural/binode_N16384.dat
- data_revision/structural/biedge_N2048.dat
- data_revision/structural/binode_N4096.dat
- data_revision/lp/2sat_smm_N1024.dat
- data_revision/presolve/3sat_cplex_N65536.dat
- data_revision/lp/3sat_smmir_N2048.dat
- data_revision/lp/3sat_smm_N64.dat
- data_revision/presolve/3sat_gurobi_N92.dat
- data_revision/presolve/3sat_gurobi_N182.dat
- data_revision/lp/2sat_smm_N128.dat
- data_revision/presolve/3sat_gurobi_N65536.dat
- data_revision/structural/binode_N32768.dat
- data_revision/lp/3sat_smmir_N64.dat
- data_revision/lp/3sat_mv_N2048.dat
- data_revision/structural/3core_N64.dat
- data_revision/lp/3sat_mv_N512.dat
- data_revision/presolve/3sat_gurobi_N1024.dat
- data_revision/lp/3sat_smm_N8192.dat
- data_revision/lp/4sat_smm_N512.dat
- data_revision/structural/binode_N128.dat
- data_revision/lp/4sat_smm_N64.dat
- data_revision/structural/3core_N256.dat
- data_revision/presolve/3sat_gurobi_N64.dat
- data_revision/structural/biedge_N128.dat
- data_revision/presolve/3sat_cplex_N128.dat
- data_revision/lp/4sat_smm_N4096.dat
- data_revision/structural/binode_var_max.dat
- data_revision/structural/binode_N64.dat
- data_revision/lp/2sat_smm_N256.dat
- data_revision/lp/3sat_smm_N4096.dat
- data_revision/structural/binode_N2048.dat
- data_revision/presolve/3sat_gurobi_N8192.dat
- data_revision/structural/2core_64.dat
- data_revision/structural/biedge_var_max.dat
- data_revision/structural/2core_1024.dat
- data_revision/structural/3core_N512.dat
- data_revision/lp/2sat_smm_N4096.dat
- data_revision/structural/biedge_N64.dat
- data_revision/structural/biedge_N131072.dat
- data_revision/presolve/3sat_cplex_N16384.dat
- data_revision/structural/binode_N256.dat
- data_revision/lp/2sat_smm_N512.dat
- data_revision/structural/2core_128.dat
- data_revision/structural/biedge_N256.dat
- data_revision/presolve/3sat_gurobi_N16384.dat
- data_revision/presolve/3sat_gurobi_N4096.dat
- data_revision/structural/3core_N1024.dat
- data_revision/presolve/3sat_cplex_N256.dat
- data_revision/presolve/3sat_cplex_N32768.dat
- data_revision/lp/3sat_smmir_N128.dat
- data_revision/structural/biedge_N65536.dat
- data_revision/structural/binode_N512.dat
- data_revision/lp/4sat_smm_N2048.dat
- data_revision/presolve/3sat_gurobi_N32768.dat
- data_revision/structural/biedge_N512.dat
- data_revision/lp/3sat_smm_N2048.dat
- data_revision/presolve/3sat_cplex_N512.dat
- data_revision/structural/3core_N8192.dat
- data_revision/lp/2sat_smm_N2048.dat
- data_revision/presolve/3sat_cplex_N64.dat
- data_revision/structural/2core_256.dat
- data_revision/lp/3sat_smm_N65536.dat
- data_revision/lp/3sat_smmir_N256.dat
- data_revision/presolve/3sat_cplex_N1024.dat
- data_revision/structural/3core_N128.dat
- data_revision/presolve/3sat_gurobi_N2048.dat
- data_revision/lp/4sat_smm_N256.dat
