# Supplementary material for: Phase transitions of the typical algorithmic complexity of the random satisfiability problem studied with linear programming
Source: PLoS One. 2019 Apr 19;14(4):e0215309. doi: 10.1371/journal.pone.0215309 (PMC6474652; doi:10.1371/journal.pone.0215309)
Supplement: S1 File — Data used to arrive all shown plots, fit values and qualitative statements. (GZ) [file pone.0215309.s001.gz › data_revision/lp/3sat_smm_slopeCross.dat]

# num cross err
64 3.3874592106081427 0.11041351324167786
128 3.2156882797445645 0.0616796421966082
256 2.970995011656099 0.038635398891053496
512 2.817735869335065 0.052566148436730964
1024 2.78245785216486 0.0473109285741888
2048 2.7559914757000707 0.039302465729775214
4096 2.7086672835243126 0.015032564589422181
8192 2.665820226780751 0.015422362347313066
16384 2.640097362602191 0.012308259140525671
32768 2.607563803602746 0.012372183314128852
65536 2.5953720741423 0.00837381635780116
131072 2.571133243320617 0.00896260721439151
