# Supplementary material for: Phase transitions of the typical algorithmic complexity of the random satisfiability problem studied with linear programming
Source: PLoS One. 2019 Apr 19;14(4):e0215309. doi: 10.1371/journal.pone.0215309 (PMC6474652; doi:10.1371/journal.pone.0215309)
Supplement: S1 File — Data used to arrive all shown plots, fit values and qualitative statements. (GZ) [file pone.0215309.s001.gz › data_revision/structural/3core_N4096.dat]

# alpha p err
1.5 0.0 0.0
1.501010101010101 0.0 0.0
1.502020202020202 0.0 0.0
1.503030303030303 0.0 0.0
1.504040404040404 0.0 0.0
1.505050505050505 0.0 0.0
1.506060606060606 0.00010725585937500002 0.00012474034941351098
1.507070707070707 0.0 0.0
1.5080808080808081 0.0 0.0
1.509090909090909 0.0 0.0
1.5101010101010102 0.0 0.0
1.511111111111111 0.0 0.0
1.5121212121212122 0.00042451171875 0.00024360535912686904
1.513131313131313 0.0 0.0
1.5141414141414142 0.0 0.0
1.5151515151515151 0.00063256640625 0.0003001002241185288
1.5161616161616163 0.000342509765625 0.00021518750674967628
1.5171717171717172 0.000528740234375 0.00024154179157356726
1.5181818181818183 0.00071880859375 0.0002909765181718727
1.5191919191919192 0.00048404296875000004 0.0002794636275589687
1.5202020202020203 0.0013978505859375 0.0004503505259218445
1.5212121212121212 0.0029372324218749995 0.0005923255772513077
1.5222222222222221 0.00323085595703125 0.0006585150203416488
1.5232323232323233 0.00351921533203125 0.0005959829846765891
1.5242424242424242 0.0041988725585937504 0.0007456198645650706
1.5252525252525253 0.006178607910156251 0.0007868472963534477
1.5262626262626262 0.009089587890624999 0.0010351055710877098
1.5272727272727273 0.010934942382812498 0.0012275143617613382
1.5282828282828282 0.013738686523437498 0.001321866476252424
1.5292929292929294 0.019628833984375 0.0015820430342093422
1.5303030303030303 0.025906041503906248 0.0015831943053254054
1.5313131313131314 0.03035192919921875 0.0017056021401161173
1.5323232323232323 0.037762096679687496 0.001859849302516989
1.5333333333333334 0.045812673828125004 0.0020344545608798454
1.5343434343434343 0.05348338476562499 0.0023830852133966524
1.5353535353535355 0.065157345703125 0.002585463988135046
1.5363636363636364 0.07749075195312499 0.002776900776321255
1.5373737373737375 0.09378527099609375 0.0028555203051910945
1.5383838383838384 0.11017739013671875 0.003366345443557979
1.5393939393939395 0.13086415966796874 0.003790345111979904
1.5404040404040404 0.14436323925781253 0.0039340437876367925
1.5414141414141413 0.17151301611328126 0.004183421519070817
1.5424242424242425 0.18430352587890625 0.003981925115216336
1.5434343434343434 0.21465616992187503 0.0042358702965939726
1.5444444444444445 0.23924650585937499 0.004262078741972742
1.5454545454545454 0.27045485302734373 0.004678490925438007
1.5464646464646465 0.30814210498046873 0.004619657709359148
1.5474747474747474 0.31804022314453123 0.004684690927525511
1.5484848484848486 0.3587844545898438 0.004882531472765632
1.5494949494949495 0.37998006787109384 0.004629779592767967
1.5505050505050506 0.406705689453125 0.0044607991024186704
1.5515151515151515 0.4451168339843749 0.004432244289744806
1.5525252525252526 0.46160707324218747 0.004170062155409112
1.5535353535353535 0.49010950244140633 0.003946184238033883
1.5545454545454547 0.5112620805664063 0.0042384202448378025
1.5555555555555556 0.5289361069335938 0.0034119249514525693
1.5565656565656567 0.5475164560546876 0.0036553834682884856
1.5575757575757576 0.5676944638671876 0.0034128386784877027
1.5585858585858587 0.5852133286132813 0.0036964465832960954
1.5595959595959596 0.6043097109375001 0.0027603572438664055
1.5606060606060606 0.6192589208984376 0.0027954789869860793
1.5616161616161617 0.6298652138671874 0.002442496871469695
1.5626262626262626 0.6404865087890624 0.0024940419748033012
1.5636363636363637 0.6491901982421875 0.0019724827898459224
1.5646464646464646 0.657293845703125 0.0019925471876762234
1.5656565656565657 0.6655946064453127 0.0017319305570622323
1.5666666666666667 0.6750407553710938 0.0017307679079931282
1.5676767676767678 0.681236595703125 0.0012060280548931864
1.5686868686868687 0.6851622089843751 0.001140857509543745
1.5696969696969698 0.6896127709960939 0.0009579783325605768
1.5707070707070707 0.690919529296875 0.0010335233244467095
1.5717171717171718 0.697325681640625 0.0008003465202372639
1.5727272727272728 0.7002881904296874 0.0005431490778011906
1.5737373737373739 0.701648010253906 0.0007226690990192291
1.5747474747474748 0.7053243852539063 0.0004470512076396551
1.575757575757576 0.7072337807617188 0.00046065633644204766
1.5767676767676768 0.70899326953125 0.0004623924734398181
1.577777777777778 0.7115468608398436 0.0003450957305262016
1.5787878787878789 0.7131223046875 0.0003855608101812546
1.5797979797979798 0.715599994140625 0.00024195153804920102
1.5808080808080809 0.7167312485351564 0.00033364877855003946
1.5818181818181818 0.7188885830078126 0.00033083978230623556
1.582828282828283 0.7204436762695313 0.0002869848960443416
1.5838383838383838 0.7222899145507813 0.00023177878595631373
1.584848484848485 0.7237839916992188 0.0002705139263797924
1.5858585858585859 0.7254709624023435 0.0002543215096673755
1.586868686868687 0.72689713671875 0.0002386658139142534
1.587878787878788 0.7279638032226561 0.00022799170340691353
1.588888888888889 0.7301767138671874 0.00021083635603832496
1.58989898989899 0.7311574956054687 0.00021844967967719705
1.590909090909091 0.7324195444335936 0.00022581845882851237
1.591919191919192 0.7340877465820312 0.0002167985416795021
1.592929292929293 0.7356084257812501 0.00023476549321277597
1.593939393939394 0.7367348403320313 0.00018809377207757905
1.5949494949494951 0.7382006909179689 0.00022832151694914338
1.595959595959596 0.7394691044921872 0.00020526851474597904
1.5969696969696972 0.740771345703125 0.00019029767355707196
1.597979797979798 0.7422541499023437 0.00022413674123436997
1.598989898989899 0.7433151752929688 0.00023154403986637727
1.6 0.74413939453125 0.00021324527266562875
