# Supplementary material for: Phase transitions of the typical algorithmic complexity of the random satisfiability problem studied with linear programming
Source: PLoS One. 2019 Apr 19;14(4):e0215309. doi: 10.1371/journal.pone.0215309 (PMC6474652; doi:10.1371/journal.pone.0215309)
Supplement: S1 File — Data used to arrive all shown plots, fit values and qualitative statements. (GZ) [file pone.0215309.s001.gz › data_revision/structural/2core_512.dat]

# alpha mean_nodes err
0.0 0.0 0.0
0.030612244897959183 0.00015160891089108914 0.00010612623762376233
0.061224489795918366 0.0005153245192307692 0.00018783359083127425
0.09183673469387754 0.001824620327102804 0.00043079569791723907
0.12244897959183673 0.002453480113636364 0.0005341124173524491
0.15306122448979592 0.006233407079646017 0.001006067655811262
0.18367346938775508 0.02115369073275862 0.0023457917142543916
0.21428571428571427 0.0437982536764706 0.0035635088694692314
0.24489795918367346 0.09926453637295082 0.004382768608451655
0.2755102040816326 0.16225124999999999 0.00343968788100752
0.30612244897959184 0.22255462646484375 0.003409427435354366
0.336734693877551 0.28829287929389313 0.003368986890758878
0.36734693877551017 0.35391586986940304 0.0027305224379688625
0.3979591836734694 0.3993963845802919 0.0023202097411259563
0.42857142857142855 0.45460351562499995 0.002251795167039889
0.45918367346938777 0.5028228802447553 0.0018649197164611164
0.4897959183673469 0.544000160530822 0.0015869484843442777
0.5204081632653061 0.5833908347315436 0.0014161016913731325
0.5510204081632653 0.6179021895559211 0.0014906789924967444
0.5816326530612245 0.6505960181451611 0.001451009136687311
0.6122448979591837 0.6797102452531644 0.0012596189690023954
0.6428571428571428 0.7074660326086958 0.0013139637198930497
0.673469387755102 0.7325607374237805 0.0012293017517875813
0.7040816326530612 0.7559515344311378 0.001105221591492634
0.7346938775510203 0.7790909926470588 0.001152615669525871
0.7653061224489796 0.7957410585260115 0.001141848447917307
0.7959183673469388 0.8106815962357956 0.0008919455497716885
0.826530612244898 0.8283827252094974 0.0009707408751418441
0.8571428571428571 0.8430498798076923 0.0009259324045516836
0.8877551020408163 0.8549341216216216 0.0009118686515547742
0.9183673469387755 0.8704810089760638 0.0007267247203039341
0.9489795918367346 0.8788853893979058 0.0008070675399703454
0.9795918367346939 0.8908875644329899 0.0007343498249111314
1.010204081632653 0.8993664736675129 0.0008268783784177228
1.0408163265306123 0.9062990234375 0.0007412508221214839
1.0714285714285714 0.9155347521551725 0.0006475786984596642
1.1020408163265305 0.9225409587378641 0.0006343193299302439
1.1326530612244898 0.9288240131578945 0.0006184324220922346
1.163265306122449 0.9341618145636791 0.0006031014740588163
1.193877551020408 0.9400806686046514 0.0005876967583919433
1.2244897959183674 0.9451868907683486 0.0005839257131906999
1.2551020408163265 0.9492450862556564 0.000531147241566327
1.2857142857142856 0.954168701171875 0.0004889868406570956
1.316326530612245 0.9568457461453745 0.0004722789532416496
1.346938775510204 0.9609842051630434 0.0005054379998559908
1.3775510204081631 0.9650407390021459 0.00040866350936656274
1.4081632653061225 0.9665853416313559 0.0005153260449388223
1.4387755102040816 0.9707019809100419 0.00042758208258239776
1.4693877551020407 0.9728104016012397 0.00037188663052734614
1.5 0.9750859375 0.000359357166677092
