# Supplementary material for: Phase transitions of the typical algorithmic complexity of the random satisfiability problem studied with linear programming
Source: PLoS One. 2019 Apr 19;14(4):e0215309. doi: 10.1371/journal.pone.0215309 (PMC6474652; doi:10.1371/journal.pone.0215309)
Supplement: S1 File — Data used to arrive all shown plots, fit values and qualitative statements. (GZ) [file pone.0215309.s001.gz › data_revision/structural/biedge_N1024.dat]

# alpha p err
0.005025125628140704 1.000273 0.0002719761018913019
0.010050251256281407 1.0034230000000002 0.0009721990536922054
0.01507537688442211 1.0058119999999997 0.0013613434540923257
0.020100502512562814 1.009358 0.001799676637621321
0.02512562814070352 1.0174459999999999 0.002141794574649955
0.03015075376884422 1.0293060000000003 0.0030342320280426875
0.035175879396984924 1.042827 0.003822822386666699
0.04020100502512563 1.0572750000000002 0.004557507542506105
0.04522613065326633 1.068634 0.004747509241697168
0.05025125628140704 1.0840319999999999 0.00595383708208412
0.05527638190954774 1.119978 0.007597888917324343
0.06030150753768844 1.143351 0.0059222545537995965
0.06532663316582915 1.17043 0.00914003829313642
0.07035175879396985 1.231555 0.01009239689072918
0.07537688442211056 1.282611 0.01016288241592905
0.08040201005025126 1.3418730000000005 0.011249132010959777
0.08542713567839195 1.4007230000000004 0.0133827863690638
0.09045226130653267 1.453482 0.015291097933111283
0.09547738693467336 1.53001 0.016156605460306325
0.10050251256281408 1.6331889999999998 0.016588766650959926
0.10552763819095477 1.7670030000000003 0.019607908889017204
0.11055276381909548 1.907812 0.019952946048140362
0.11557788944723618 2.0305980000000003 0.023683622949202718
0.12060301507537688 2.1925190000000003 0.02983680845868071
0.12562814070351758 2.51538 0.02997256412120924
0.1306532663316583 2.6844700000000006 0.034820076105603205
0.135678391959799 3.044939 0.03782770385577216
0.1407035175879397 3.481388999999999 0.047509403058763014
0.1457286432160804 3.8846429999999996 0.04813403422735308
0.15075376884422112 4.355359999999999 0.05029265353906075
0.15577889447236182 5.206878999999999 0.06881207059084908
0.16080402010050251 6.114727999999999 0.07325994141411796
0.1658291457286432 7.051808999999999 0.08402118553674424
0.1708542713567839 8.748935999999999 0.09776939553868572
0.17587939698492464 10.205708999999999 0.11172258687928778
0.18090452261306533 12.802006000000004 0.129507443662517
0.18592964824120603 15.479529 0.1446569551006794
0.19095477386934673 18.639663 0.18782854876455835
0.19597989949748745 22.634278999999996 0.18172581891134795
0.20100502512562815 27.262297000000004 0.24245225734358494
0.20603015075376885 32.44981799999999 0.26502403678911823
0.21105527638190955 41.266059999999996 0.2831783116695204
0.21608040201005024 49.32620600000001 0.3155685601640318
0.22110552763819097 58.513639999999995 0.37161711209254067
0.22613065326633167 68.781181 0.38225553016143554
0.23115577889447236 80.67129200000001 0.4435962821485319
0.23618090452261306 93.13921500000001 0.40274189039011093
0.24120603015075376 106.443051 0.42785489023616396
0.24623115577889448 122.45124400000003 0.38852308047785267
0.25125628140703515 137.170494 0.4313462202964093
0.2562814070351759 151.787719 0.38810609340617147
0.2613065326633166 166.676577 0.4102997118826672
0.2663316582914573 181.39598199999998 0.4060939077060864
0.271356783919598 195.29210200000006 0.4122588907422141
0.2763819095477387 213.54862400000002 0.3861480327853561
0.2814070351758794 227.736938 0.35792070791726954
0.2864321608040201 243.19335900000002 0.3599586959902482
0.2914572864321608 258.048158 0.3299435579549939
0.2964824120603015 272.18625499999996 0.3782176086263026
0.30150753768844224 287.438301 0.32808493854336285
0.3065326633165829 303.24921400000005 0.36805199415843404
0.31155778894472363 321.24667800000003 0.28216520784108073
0.3165829145728643 335.70609800000005 0.31246554369402063
0.32160804020100503 350.0006920000001 0.2951672968606115
0.32663316582914576 365.371325 0.2963902833680642
0.3316582914572864 380.57108199999993 0.3112945773315028
0.33668341708542715 394.79317499999996 0.29140916745188455
0.3417085427135678 409.61223099999995 0.28187971750199126
0.34673366834170855 427.13743300000004 0.33853251160117476
0.35175879396984927 442.20614499999994 0.2556556717051276
0.35678391959798994 456.628855 0.299422573756557
0.36180904522613067 470.902375 0.2866202105138432
0.36683417085427134 485.450648 0.2546468882511636
0.37185929648241206 499.7172320000001 0.2623688563377904
0.3768844221105528 514.944644 0.26162879784916276
0.38190954773869346 531.588088 0.25350540991466364
0.3869346733668342 545.8531680000001 0.28491022616957395
0.3919597989949749 560.5983469999999 0.24827723997781304
0.3969849246231156 574.430559 0.2696095877727697
0.4020100502512563 588.909529 0.2321793062678091
0.40703517587939697 602.504863 0.22252164688182702
0.4120603015075377 616.3001220000001 0.236789206924641
0.4170854271356784 632.7134780000001 0.23961318560546346
0.4221105527638191 646.67292 0.20042207612935078
0.4271356783919598 660.443465 0.21498607600261518
0.4321608040201005 674.056468 0.23334897809075353
0.4371859296482412 687.5367450000001 0.22632437578616832
0.44221105527638194 701.085293 0.22539526891884878
0.4472361809045226 714.5628389999999 0.19567991971329668
0.45226130653266333 730.3681630000001 0.23263795290322156
0.457286432160804 744.0384570000002 0.2221169665986816
0.4623115577889447 756.743291 0.2523773504476965
0.46733668341708545 769.577555 0.17989826868260783
0.4723618090452261 782.845275 0.1916387786305265
0.47738693467336685 796.169669 0.17098932580427184
0.4824120603015075 808.441149 0.19142857910719596
0.48743718592964824 823.9561309999999 0.17069849835015974
0.49246231155778897 836.7005499999998 0.18694052984840015
0.49748743718592964 849.046029 0.2193926836952386
0.5025125628140703 861.807356 0.20462389074592402
0.507537688442211 874.291333 0.19846311095767685
0.5125628140703518 886.6876800000001 0.19827421314936422
0.5175879396984925 901.5106899999998 0.18617350912522287
0.5226130653266332 913.7621919999999 0.17282877924697934
0.5276381909547738 925.8522580000001 0.1816424956776358
0.5326633165829145 938.084764 0.18875241641897064
0.5376884422110553 949.8728679999999 0.17253961914875698
0.542713567839196 961.6670909999999 0.16384169987826908
0.5477386934673367 973.3933870000001 0.19311858049136335
0.5527638190954774 988.04649 0.15885184386717321
0.5577889447236181 999.4526140000002 0.16579114151244467
0.5628140703517588 1011.0506289999998 0.16869087959638268
0.5678391959798995 1022.6533430000002 0.16164831286159576
0.5728643216080402 1034.165632 0.16833981043115898
0.577889447236181 1045.384982 0.18958429174379923
0.5829145728643216 1056.8776480000001 0.17094035362078652
0.5879396984924623 1070.51291 0.16322396729647057
0.592964824120603 1081.395052 0.1550383781390944
0.5979899497487438 1092.9218990000002 0.15666144803045404
0.6030150753768845 1103.781516 0.13555583404634527
0.6080402010050251 1114.866286 0.14987341193154494
0.6130653266331658 1125.647425 0.14269909626552857
0.6180904522613065 1136.6017960000001 0.14940533050731597
0.6231155778894473 1149.552023 0.15145932645763086
0.628140703517588 1160.481283 0.15689607965465507
0.6331658291457286 1170.942692 0.13491056717692218
0.6381909547738693 1181.8457549999998 0.15483576355286044
0.6432160804020101 1192.468439 0.15881352580621724
0.6482412060301508 1202.7599890000001 0.1423572666884406
0.6532663316582915 1213.3210960000001 0.1493272787671312
0.6582914572864321 1225.4248550000002 0.129487474587321
0.6633165829145728 1235.597387 0.15983308584583286
0.6683417085427136 1246.3861100000001 0.15502311988862105
0.6733668341708543 1256.1226990000002 0.15766186951511588
0.678391959798995 1266.487513 0.17137445413771704
0.6834170854271356 1276.587205 0.15165088220977133
0.6884422110552764 1286.5039350000002 0.13922642520369852
0.6934673366834171 1298.352248 0.1441557868973669
0.6984924623115578 1308.533291 0.12799101772780874
0.7035175879396985 1318.178857 0.1433415475394352
0.7085427135678392 1328.2329990000005 0.1325731092605052
0.7135678391959799 1337.8179579999999 0.14174258088521083
0.7185929648241206 1347.312904 0.15432838424606207
0.7236180904522613 1357.260705 0.1354637223576843
0.7286432160804021 1368.826437 0.1440908023816889
0.7336683417085427 1378.2953669999997 0.12569389329239553
0.7386934673366834 1387.654856 0.13232582614137853
0.7437185929648241 1396.9867209999998 0.15383360770325905
0.7487437185929648 1406.6454039999999 0.11770668538362158
0.7537688442211056 1415.793682 0.13542042857708766
0.7587939698492463 1426.9461430000001 0.1445612432535147
0.7638190954773869 1436.3380330000002 0.12786450567299107
0.7688442211055276 1445.218873 0.12513588762221672
0.7738693467336684 1454.646713 0.11700868314359665
0.7788944723618091 1463.502095 0.12926491509686075
0.7839195979899498 1472.5764960000004 0.12571595596423088
0.7889447236180904 1481.6106320000006 0.12441891566799688
0.7939698492462312 1492.5056279999997 0.12202174402949344
0.7989949748743719 1501.4381890000004 0.13354434461630238
0.8040201005025126 1510.3798419999998 0.12640140836241456
0.8090452261306533 1519.036045 0.1124475792313925
0.8140703517587939 1527.8642919999995 0.13349281679550973
0.8190954773869347 1536.5485470000006 0.13490087728031258
0.8241206030150754 1545.071177 0.13453817365715337
0.8291457286432161 1555.633315 0.11647856143943419
0.8341708542713568 1564.2583379999999 0.11557227243592255
0.8391959798994975 1572.8321490000003 0.13313613596240748
0.8442211055276382 1581.434093 0.12174508470980819
0.8492462311557789 1589.813144 0.11057683330607625
0.8542713567839196 1598.3381660000002 0.11085577767532138
0.8592964824120604 1606.591085 0.13729332421863183
0.864321608040201 1616.81385 0.12048049095185424
0.8693467336683417 1625.166011 0.1455483609629488
0.8743718592964824 1633.2841770000002 0.13451368618470758
0.8793969849246231 1641.608923 0.10518754380154065
0.8844221105527639 1649.9023490000002 0.11400473893219766
0.8894472361809045 1658.23557 0.12093738999994474
0.8944723618090452 1666.3912939999998 0.11289125282323184
0.8994974874371859 1676.1559529999995 0.11290139100559672
0.9045226130653267 1683.9022260000002 0.1046708169644244
0.9095477386934674 1692.1190109999998 0.1118701219227017
0.914572864321608 1699.98731 0.10707784131182317
0.9195979899497487 1708.3216210000005 0.11348593419010454
0.9246231155778895 1715.9997190000001 0.11585069761983238
0.9296482412060302 1723.9591449999998 0.11081064513393418
0.9346733668341709 1733.3022349999999 0.1315066959321831
0.9396984924623115 1741.0515020000003 0.10968014039013585
0.9447236180904522 1748.919022 0.10750055309625989
0.949748743718593 1756.8337560000002 0.11686648905481735
0.9547738693467337 1764.4748539999998 0.11469882076115866
0.9597989949748744 1772.281965 0.10501044079043369
0.964824120603015 1779.9590589999996 0.11583868791987788
0.9698492462311558 1789.2265400000003 0.11037359557429899
0.9748743718592965 1796.817301 0.10849550543225404
0.9798994974874372 1804.339724 0.11059186056848326
0.9849246231155779 1811.9388490000003 0.10425152804155917
0.9899497487437187 1819.3805200000002 0.11864872776393563
0.9949748743718593 1826.772671 0.10897331902350778
1.0 1835.8808080000003 0.10710797045972745
