# Supplementary material for: Phase transitions of the typical algorithmic complexity of the random satisfiability problem studied with linear programming
Source: PLoS One. 2019 Apr 19;14(4):e0215309. doi: 10.1371/journal.pone.0215309 (PMC6474652; doi:10.1371/journal.pone.0215309)
Supplement: S1 File — Data used to arrive all shown plots, fit values and qualitative statements. (GZ) [file pone.0215309.s001.gz › data_revision/structural/3core_N65536.dat]

# alpha p err
1.5 0.0 0.0
1.501010101010101 0.0 0.0
1.502020202020202 0.0 0.0
1.503030303030303 0.0 0.0
1.504040404040404 0.0 0.0
1.505050505050505 0.0 0.0
1.506060606060606 0.0 0.0
1.507070707070707 0.0 0.0
1.5080808080808081 0.0 0.0
1.509090909090909 0.0 0.0
1.5101010101010102 0.0 0.0
1.511111111111111 0.0 0.0
1.5121212121212122 0.0 0.0
1.513131313131313 0.0 0.0
1.5141414141414142 0.0 0.0
1.5151515151515151 0.0 0.0
1.5161616161616163 0.0 0.0
1.5171717171717172 0.0 0.0
1.5181818181818183 0.0 0.0
1.5191919191919192 0.0 0.0
1.5202020202020203 0.0 0.0
1.5212121212121212 0.0 0.0
1.5222222222222221 0.0 0.0
1.5232323232323233 0.0 0.0
1.5242424242424242 0.0 0.0
1.5252525252525253 0.0 0.0
1.5262626262626262 0.0 0.0
1.5272727272727273 0.0 0.0
1.5282828282828282 0.0 0.0
1.5292929292929294 0.0 0.0
1.5303030303030303 0.0 0.0
1.5313131313131314 0.0 0.0
1.5323232323232323 0.0 0.0
1.5333333333333334 0.0 0.0
1.5343434343434343 0.0 0.0
1.5353535353535355 0.0 0.0
1.5363636363636364 0.0 0.0
1.5373737373737375 0.0 0.0
1.5383838383838384 0.0 0.0
1.5393939393939395 0.0 0.0
1.5404040404040404 0.0 0.0
1.5414141414141413 0.0 0.0
1.5424242424242425 0.0 0.0
1.5434343434343434 0.0003842374877929687 0.00023485123334418355
1.5444444444444445 0.001196630828857422 0.0003885599550742408
1.5454545454545454 0.0027764494018554685 0.0005843137908355787
1.5464646464646465 0.008857765228271483 0.0010639272138271135
1.5474747474747474 0.02136719973754883 0.0016635295661845703
1.5484848484848486 0.048356625793457036 0.0022351111439941115
1.5494949494949495 0.10003135205078127 0.003150120471855913
1.5505050505050506 0.18113417807006832 0.0041016471071591435
1.5515151515151515 0.28187944476318355 0.005017167667461732
1.5525252525252526 0.379786401550293 0.0044355053042274065
1.5535353535353535 0.479360241394043 0.004036990287195064
1.5545454545454547 0.561560925201416 0.002990825067067067
1.5555555555555556 0.6038864836425781 0.0025408789499027765
1.5565656565656567 0.6387195487365723 0.0015558367216713818
1.5575757575757576 0.6550706668090821 0.0010298637636591344
1.5585858585858587 0.6620698048095705 0.0006824739678772067
1.5595959595959596 0.6689243931884765 0.0003252123275500273
1.5606060606060606 0.6728418289489746 0.000265331434136003
1.5616161616161617 0.676470048614502 0.00011774912326772811
1.5626262626262626 0.679260347442627 0.0001110474318764867
1.5636363636363637 0.6823933239135742 0.00010646852307056711
1.5646464646464646 0.6850239153747559 9.71606431836366e-05
1.5656565656565657 0.6876883567810058 8.870549495326995e-05
1.5666666666666667 0.6899358717956544 8.846317427378338e-05
1.5676767676767678 0.6924571180419925 9.821219264075776e-05
1.5686868686868687 0.6948197767333985 8.036853272437858e-05
1.5696969696969698 0.6969415639648439 8.18737447425748e-05
1.5707070707070707 0.6991092326049804 8.513350230853972e-05
1.5717171717171718 0.7010993688659667 8.995174532402855e-05
1.5727272727272728 0.7031845996704102 8.473950490856022e-05
1.5737373737373739 0.7050671383666992 8.146105184203298e-05
1.5747474747474748 0.7070396532287596 8.12552932773942e-05
1.575757575757576 0.7088002544860841 6.182302977329216e-05
1.5767676767676768 0.7108496067810058 6.716728527258929e-05
1.577777777777778 0.7124933300476074 6.142393896754839e-05
1.5787878787878789 0.7142555482177734 5.761294051847376e-05
1.5797979797979798 0.7160708040161132 6.637489990810154e-05
1.5808080808080809 0.7175789122924805 6.458325532824257e-05
1.5818181818181818 0.7193034776611327 6.0184730227325654e-05
1.582828282828283 0.7209128420715334 5.838730306610081e-05
1.5838383838383838 0.7223995980834961 6.445595516941659e-05
1.584848484848485 0.7239505730590821 6.14668692920517e-05
1.5858585858585859 0.7253993574829102 6.377508643902295e-05
1.586868686868687 0.7270168386230469 6.557892939702543e-05
1.587878787878788 0.728440845855713 5.667744458032969e-05
1.588888888888889 0.7300437463989256 6.350678977240066e-05
1.58989898989899 0.7314325005493164 5.3449078074834605e-05
1.590909090909091 0.7326748246459961 6.351360815562643e-05
1.591919191919192 0.7340711929931643 5.509114627837597e-05
1.592929292929293 0.735454873199463 4.8399647836074243e-05
1.593939393939394 0.7368035789184568 5.179512133984905e-05
1.5949494949494951 0.738067200958252 5.853006223345173e-05
1.595959595959596 0.7394191529541015 5.191901692263744e-05
1.5969696969696972 0.7407148131103516 5.00936949669969e-05
1.597979797979798 0.741995791015625 5.251483913299827e-05
1.598989898989899 0.7431842333374025 4.861158164196055e-05
1.6 0.7443877372436521 5.096700139948535e-05
