# Supplementary material for: Phase transitions of the typical algorithmic complexity of the random satisfiability problem studied with linear programming
Source: PLoS One. 2019 Apr 19;14(4):e0215309. doi: 10.1371/journal.pone.0215309 (PMC6474652; doi:10.1371/journal.pone.0215309)
Supplement: S1 File — Data used to arrive all shown plots, fit values and qualitative statements. (GZ) [file pone.0215309.s001.gz › data_revision/structural/3core_var_max.dat]

64 1.4915199035699538 0.0013851969097479647
128 1.5102100819371318 0.0009857431199614523
256 1.5248675685419053 0.00021077553541843478
512 1.5344184778415157 0.0005248273447069515
1024 1.5406945254194306 0.0002554381890738192
2048 1.5449309561627154 7.3122350354757e-05
4096 1.5476765445294705 0.00011308557357293786
8192 1.5497236537143415 3.688080520781124e-05
16384 1.5508880859437617 8.237267254936129e-06
32768 1.5519740259575434 6.699202925536975e-05
65536 1.5555566240698968 nan
131072 1.5555559661267473 inf
