# Supplementary material for: Phase transitions of the typical algorithmic complexity of the random satisfiability problem studied with linear programming
Source: PLoS One. 2019 Apr 19;14(4):e0215309. doi: 10.1371/journal.pone.0215309 (PMC6474652; doi:10.1371/journal.pone.0215309)
Supplement: S1 File — Data used to arrive all shown plots, fit values and qualitative statements. (GZ) [file pone.0215309.s001.gz › data_revision/presolve/3sat_cplex_N8192.dat]

# alpha p err
1.5 1.0 0.0
1.506122448979592 1.0 0.0
1.5122448979591836 1.0 0.0
1.5183673469387755 1.0 0.0
1.5244897959183674 1.0 0.0
1.530612244897959 1.0 0.0
1.536734693877551 1.0 0.0
1.542857142857143 1.0 0.0
1.5489795918367346 1.0 0.0
1.5551020408163265 1.0 0.0
1.5612244897959184 1.0 0.0
1.5673469387755101 1.0 0.0
1.573469387755102 0.9995939999999999 0.000259930760011214
1.579591836734694 0.999228 0.00038264343715789154
1.5857142857142856 0.9988759999999999 0.00043797716835469687
1.5918367346938775 0.9947400000000001 0.0010432641084596067
1.5979591836734695 0.988196 0.0014620478788329636
1.6040816326530611 0.9703020000000001 0.002350062977879534
1.610204081632653 0.947094 0.003047944225211483
1.616326530612245 0.9126379999999998 0.0037693177101433065
1.6224489795918366 0.8468019999999998 0.005611452218454689
1.6285714285714286 0.7784260000000001 0.00585598189887913
1.6346938775510205 0.6839400000000001 0.0065051056870738125
1.6408163265306124 0.60856 0.007163797875428925
1.646938775510204 0.5277439999999999 0.007286759499256173
1.653061224489796 0.46763000000000005 0.006896165601259875
1.6591836734693879 0.40631799999999996 0.007327760640195613
1.6653061224489796 0.356034 0.0066319864294191655
1.6714285714285715 0.315792 0.006448932934990099
1.6775510204081634 0.267894 0.006072722947739342
1.683673469387755 0.234592 0.005470350628616049
1.689795918367347 0.20953 0.0054855719847614805
1.695918367346939 0.18865200000000001 0.005605113379763159
1.7020408163265306 0.14986400000000002 0.004861347961214051
1.7081632653061225 0.115786 0.004812421843521201
1.7142857142857144 0.10229800000000001 0.003818952212322118
1.720408163265306 0.07659200000000001 0.0035240794542688737
1.726530612244898 0.06592400000000001 0.0030825677608124044
1.73265306122449 0.049682000000000004 0.0028666489146737173
1.7387755102040816 0.037377999999999995 0.002693383745402797
1.7448979591836735 0.026130000000000004 0.0022661641599848853
1.7510204081632654 0.022696 0.0021058926848251313
1.7571428571428571 0.016593999999999998 0.0017388398431137928
1.763265306122449 0.014922 0.0016131695509152165
1.769387755102041 0.008182000000000002 0.0012809668223650447
1.7755102040816326 0.006440000000000001 0.0010361467077590896
1.7816326530612245 0.006129999999999999 0.0011286717857729943
1.7877551020408164 0.004739999999999999 0.00099498743710662
1.7938775510204081 0.00219 0.0006458327956987009
1.8 0.001836 0.000590172856034569
