# Supplementary material for: Phase transitions of the typical algorithmic complexity of the random satisfiability problem studied with linear programming
Source: PLoS One. 2019 Apr 19;14(4):e0215309. doi: 10.1371/journal.pone.0215309 (PMC6474652; doi:10.1371/journal.pone.0215309)
Supplement: S1 File — Data used to arrive all shown plots, fit values and qualitative statements. (GZ) [file pone.0215309.s001.gz › data_revision/structural/biedge_N16384.dat]

# alpha p err
0.005025125628140704 1.0002760000000002 0.0002929573347775906
0.010050251256281407 1.0038070000000001 0.0013018644322662842
0.01507537688442211 1.006357 0.001358768192150527
0.020100502512562814 1.0096540000000003 0.0015410009733935787
0.02512562814070352 1.0208500000000003 0.00279798141523491
0.03015075376884422 1.0334999999999996 0.0036751598604686606
0.035175879396984924 1.049429 0.003942417912905742
0.04020100502512563 1.0569130000000002 0.004078201932224541
0.04522613065326633 1.0725620000000002 0.004638206118748921
0.05025125628140704 1.089156 0.006062611978347296
0.05527638190954774 1.118623 0.006431249567541289
0.06030150753768844 1.1630170000000002 0.007471934889973284
0.06532663316582915 1.2053500000000001 0.009193829452409914
0.07035175879396985 1.234823 0.009620185601120173
0.07537688442211056 1.306528 0.012172683188188224
0.08040201005025126 1.319169 0.011950043472724282
0.08542713567839195 1.422862 0.014271865890625525
0.09045226130653267 1.498627 0.01725331768095632
0.09547738693467336 1.6000150000000002 0.01950708781443299
0.10050251256281408 1.7309470000000002 0.02080004545668111
0.10552763819095477 1.8431039999999999 0.022865930639272045
0.11055276381909548 2.020264 0.026564960079021382
0.11557788944723618 2.213518 0.028070480508890487
0.12060301507537688 2.492234 0.03242993438167892
0.12562814070351758 2.736449 0.03415103071650986
0.1306532663316583 3.141853 0.04665991953486417
0.135678391959799 3.6489230000000004 0.04939483546890302
0.1407035175879397 4.357976 0.06202928360057044
0.1457286432160804 5.299951000000001 0.07341763479573557
0.15075376884422112 6.744705999999999 0.10368529579453396
0.15577889447236182 9.014617 0.1326834865799056
0.16080402010050251 12.707625 0.19151137531488824
0.1658291457286432 19.333594 0.2567615406637061
0.1708542713567839 31.007442000000005 0.417933606492706
0.17587939698492464 52.602672000000005 0.5253479386235375
0.18090452261306533 91.23019499999998 0.8115340335900892
0.18592964824120603 155.86868199999998 1.0591612906805075
0.19095477386934673 252.61220300000002 1.4736312258808164
0.19597989949748745 368.9671740000001 1.475707427955826
0.20100502512562815 511.236263 1.5898307143626986
0.20603015075376885 663.303384 1.4692515655747995
0.21105527638190955 823.1968370000001 1.5208929438099805
0.21608040201005024 993.718744 1.6403169762164866
0.22110552763819097 1174.173526 1.7646923352596007
0.22613065326633167 1359.628479 1.6983018793074005
0.23115577889447236 1557.7375690000003 1.4661734453805326
0.23618090452261306 1760.0581540000003 1.523578693498958
0.24120603015075376 1964.638763 1.5206008200481276
0.24623115577889448 2182.8618060000003 1.2872184358390764
0.25125628140703515 2395.47125 1.4785102770356422
0.2562814070351759 2619.365128 1.307041631936787
0.2613065326633166 2843.2225010000006 1.6262025130650057
0.2663316582914573 3069.3019490000006 1.5366134195362833
0.271356783919598 3297.0839400000004 1.452435533784544
0.2763819095477387 3533.4198210000004 1.410560410496106
0.2814070351758794 3764.665073 1.4252001337254543
0.2864321608040201 4002.8021129999997 1.3869996165576362
0.2914572864321608 4243.418041 1.3320990494775429
0.2964824120603015 4481.415325 1.220297965857148
0.30150753768844224 4717.337291 1.373110128365175
0.3065326633165829 4957.298452999999 1.1746007008728387
0.31155778894472363 5199.838991 1.2158721037259774
0.3165829145728643 5437.933596000001 1.269686271873499
0.32160804020100503 5679.594134 1.2612129618125694
0.32663316582914576 5920.355545999999 1.0724158048462198
0.3316582914572864 6161.022561 1.0959042353139437
0.33668341708542715 6403.817564 1.2668758109238842
0.3417085427135678 6642.741838 1.119766441610037
0.34673366834170855 6881.995848999999 1.1141080457922128
0.35175879396984927 7122.655552 1.1698453766613661
0.35678391959798994 7360.794269999999 1.065138283463681
0.36180904522613067 7596.006992999999 1.1674194843547274
0.36683417085427134 7834.463953000001 1.1156915195926151
0.37185929648241206 8071.667313000001 1.0041188546835629
0.3768844221105528 8303.948672 1.0203237928305309
0.38190954773869346 8542.611128 0.9813905377656638
0.3869346733668342 8772.422152000001 0.9267224512743617
0.3919597989949749 9002.49772 0.9898273243348877
0.3969849246231156 9237.168866 0.9484689347806231
0.4020100502512563 9467.516042 0.8103874318102198
0.40703517587939697 9696.035624999999 1.0549416233494227
0.4120603015075377 9925.680943 0.8787610300025346
0.4170854271356784 10151.51543 0.9986251377269503
0.4221105527638191 10374.279550000001 1.0018511452805308
0.4271356783919598 10600.995133999999 0.9237753065783939
0.4321608040201005 10823.994937999998 0.8114025286846949
0.4371859296482412 11044.092367000003 0.8973243850532179
0.44221105527638194 11266.693800000001 0.8771063088360758
0.4472361809045226 11485.667727999999 0.8017921909173464
0.45226130653266333 11702.506930999998 0.8215761213295699
0.457286432160804 11921.981354 0.9133075826268982
0.4623115577889447 12136.182292999998 0.9103466972813478
0.46733668341708545 12349.411616 0.7892330967109408
0.4723618090452261 12563.632047 0.8318006386694142
0.47738693467336685 12775.288287 0.7553150376703787
0.4824120603015075 12985.860171 0.7156532013894694
0.48743718592964824 13195.461284000003 0.81619748513707
0.49246231155778897 13404.918320000002 0.7374379436942408
0.49748743718592964 13611.332292 0.7085331883094887
0.5025125628140703 13817.737187000002 0.6656017573075391
0.507537688442211 14021.147336000002 0.6960738052132281
0.5125628140703518 14221.904185 0.6146754981899466
0.5175879396984925 14425.618026 0.6977763036418334
0.5226130653266332 14624.458061 0.7303606925204887
0.5276381909547738 14824.420123999998 0.7898131677960392
0.5326633165829145 15023.691269000004 0.6967428984489328
0.5376884422110553 15219.776289999998 0.6496903019901572
0.542713567839196 15415.357807 0.7246567187648576
0.5477386934673367 15612.493861 0.6580092439921408
0.5527638190954774 15804.947778 0.7538851779388761
0.5577889447236181 15995.94601 0.6479988050143616
0.5628140703517588 16187.253132999998 0.7340430164581474
0.5678391959798995 16376.778225 0.6840998123628217
0.5728643216080402 16566.284299 0.652393580056458
0.577889447236181 16754.736969 0.7287398112763556
0.5829145728643216 16939.255891 0.6179908573910649
0.5879396984924623 17124.950764000005 0.6478393797107512
0.592964824120603 17310.007481 0.616386743643198
0.5979899497487438 17491.713342000003 0.6471093705364958
0.6030150753768845 17674.149562000002 0.596451590957666
0.6080402010050251 17855.388261 0.6734726347662449
0.6130653266331658 18034.243929 0.6755680571627869
0.6180904522613065 18213.475615 0.6706509255008261
0.6231155778894473 18391.376742 0.6004536004022655
0.628140703517588 18566.538783999997 0.5740240553704832
0.6331658291457286 18742.118919 0.5881770032388005
0.6381909547738693 18918.833352999998 0.6699112059751579
0.6432160804020101 19091.453003000002 0.6341701266150477
0.6482412060301508 19262.972606 0.5480212010170271
0.6532663316582915 19435.261920999998 0.5571537285694562
0.6582914572864321 19605.943214000003 0.585426939595448
0.6633165829145728 19774.725580000002 0.5864600429697235
0.6683417085427136 19943.755161999998 0.6074867107650832
0.6733668341708543 20111.928811 0.5734586007542446
0.678391959798995 20277.203263 0.5500846861448565
0.6834170854271356 20443.906845 0.5238785999400071
0.6884422110552764 20609.002654999997 0.5349398140676974
0.6934673366834171 20772.491709 0.517555524769
0.6984924623115578 20934.997736 0.5359253861348275
0.7035175879396985 21096.975469000005 0.6243274552181517
0.7085427135678392 21259.028873000007 0.5389644980619726
0.7135678391959799 21418.934869000004 0.5668290554822748
0.7185929648241206 21578.767287000002 0.48894634197537723
0.7236180904522613 21737.466869 0.5842789554133132
0.7286432160804021 21895.921864999997 0.5504042671302093
0.7336683417085427 22052.525563 0.5537840515317624
0.7386934673366834 22206.089399 0.6472604646500578
0.7437185929648241 22363.564381000004 0.5886140357984406
0.7487437185929648 22517.965510000005 0.5459817085764259
0.7537688442211056 22670.590267 0.5070664353031971
0.7587939698492463 22824.183836000004 0.5440491298625082
0.7638190954773869 22974.397727 0.5589625212579148
0.7688442211055276 23125.435329 0.5640480199938976
0.7738693467336684 23278.013865000004 0.5965535632907233
0.7788944723618091 23426.831206 0.4712973655389991
0.7839195979899498 23575.559839999998 0.5391182864640075
0.7889447236180904 23723.967968999994 0.5774806557271619
0.7939698492462312 23870.450402 0.5107716869560364
0.7989949748743719 24017.892354 0.44881067799674657
0.8040201005025126 24164.584491999998 0.5146641762702782
0.8090452261306533 24308.537451999997 0.4865971431237596
0.8140703517587939 24452.62767199999 0.4918447958617036
0.8190954773869347 24599.377873 0.551674299175815
0.8241206030150754 24740.244054 0.47633991947362064
0.8291457286432161 24881.849711000003 0.5487278153865806
0.8341708542713568 25025.772985000003 0.5470603826591602
0.8391959798994975 25165.987663000004 0.4553609084352245
0.8442211055276382 25305.357575 0.5312682650741926
0.8492462311557789 25446.886242999997 0.5117154344467874
0.8542713567839196 25585.277865000004 0.4592494895750889
0.8592964824120604 25723.732291 0.4659492925404959
0.864321608040201 25862.505376999998 0.48827689641327604
0.8693467336683417 25999.197800999995 0.49023321358207683
0.8743718592964824 26134.793735 0.5561052381295697
0.8793969849246231 26271.728037 0.47845449703281573
0.8844221105527639 26406.526215000005 0.45803349623685385
0.8894472361809045 26541.928039 0.40872892579180625
0.8944723618090452 26676.793400999995 0.4886749953692777
0.8994974874371859 26808.010982999993 0.5197790363326734
0.9045226130653267 26941.697800999995 0.536459513755646
0.9095477386934674 27076.393160000007 0.4075543085284671
0.914572864321608 27206.824986 0.4198777291115893
0.9195979899497487 27337.521804999997 0.44027237282717074
0.9246231155778895 27469.399792 0.4288812161146231
0.9296482412060302 27599.104570000003 0.5140414159385898
0.9346733668341709 27726.86923 0.49292234997021195
0.9396984924623115 27858.223160999998 0.4287230847284407
0.9447236180904522 27984.323626 0.4958094621161857
0.949748743718593 28114.895494999997 0.4625003269999342
0.9547738693467337 28241.692481000006 0.47814353947228877
0.9597989949748744 28367.924374000002 0.445397755409755
0.964824120603015 28494.570429 0.44753692569322445
0.9698492462311558 28622.264447000005 0.47129674292423235
0.9748743718592965 28746.599119000002 0.4068700742730401
0.9798994974874372 28870.944933 0.4248065785872871
0.9849246231155779 28996.494700000003 0.39788689523527926
0.9899497487437187 29120.192598999998 0.47051979161244656
0.9949748743718593 29243.162945000004 0.440223494233437
1.0 29367.484424000002 0.40660112939352844
