# Supplementary material for: Phase transitions of the typical algorithmic complexity of the random satisfiability problem studied with linear programming
Source: PLoS One. 2019 Apr 19;14(4):e0215309. doi: 10.1371/journal.pone.0215309 (PMC6474652; doi:10.1371/journal.pone.0215309)
Supplement: S1 File — Data used to arrive all shown plots, fit values and qualitative statements. (GZ) [file pone.0215309.s001.gz › data_revision/lp/3sat_mv_slopeCross.dat]

# num cross err
64 2.3214711364473417 0.3364614264662293
128 1.8496718224008748 0.14020652994188665
256 1.7631563567236537 0.13301798562642686
512 1.6624622513782714 0.07242299381146335
1024 1.6232622321704446 0.06882407999136884
2048 1.592988753048156 0.060116126972447365
4096 1.5280180705231823 0.058236727365052476
