# Supplementary material for: Phase transitions of the typical algorithmic complexity of the random satisfiability problem studied with linear programming
Source: PLoS One. 2019 Apr 19;14(4):e0215309. doi: 10.1371/journal.pone.0215309 (PMC6474652; doi:10.1371/journal.pone.0215309)
Supplement: S1 File — Data used to arrive all shown plots, fit values and qualitative statements. (GZ) [file pone.0215309.s001.gz › data_revision/structural/3core_N131072.dat]

# alpha p err
1.5 0.0 0.0
1.501010101010101 0.0 0.0
1.502020202020202 0.0 0.0
1.503030303030303 0.0 0.0
1.504040404040404 0.0 0.0
1.505050505050505 0.0 0.0
1.506060606060606 0.0 0.0
1.507070707070707 0.0 0.0
1.5080808080808081 0.0 0.0
1.509090909090909 0.0 0.0
1.5101010101010102 0.0 0.0
1.511111111111111 0.0 0.0
1.5121212121212122 0.0 0.0
1.513131313131313 0.0 0.0
1.5141414141414142 0.0 0.0
1.5151515151515151 0.0 0.0
1.5161616161616163 0.0 0.0
1.5171717171717172 0.0 0.0
1.5181818181818183 0.0 0.0
1.5191919191919192 0.0 0.0
1.5202020202020203 0.0 0.0
1.5212121212121212 0.0 0.0
1.5222222222222221 0.0 0.0
1.5232323232323233 0.0 0.0
1.5242424242424242 0.0 0.0
1.5252525252525253 0.0 0.0
1.5262626262626262 0.0 0.0
1.5272727272727273 0.0 0.0
1.5282828282828282 0.0 0.0
1.5292929292929294 0.0 0.0
1.5303030303030303 0.0 0.0
1.5313131313131314 0.0 0.0
1.5323232323232323 0.0 0.0
1.5333333333333334 0.0 0.0
1.5343434343434343 0.0 0.0
1.5353535353535355 0.0 0.0
1.5363636363636364 0.0 0.0
1.5373737373737375 0.0 0.0
1.5383838383838384 0.0 0.0
1.5393939393939395 0.0 0.0
1.5404040404040404 0.0 0.0
1.5414141414141413 0.0 0.0
1.5424242424242425 0.0 0.0
1.5434343434343434 0.0 0.0
1.5444444444444445 0.0 0.0
1.5454545454545454 0.00013642630004882813 0.00013138406495752047
1.5464646464646465 0.0004998765716552735 0.0002122138986289224
1.5474747474747474 0.003083265121459961 0.0006235940880756185
1.5484848484848486 0.010418608856201172 0.0011351308847110276
1.5494949494949495 0.03565820594787597 0.0022206552794760566
1.5505050505050506 0.09777513957214355 0.0029147617095466273
1.5515151515151515 0.20654724963378907 0.004202342266022196
1.5525252525252526 0.3568930527648925 0.004577467817266802
1.5535353535353535 0.48814197792053216 0.004166103245632756
1.5545454545454547 0.5799993565979004 0.002548117207875442
1.5555555555555556 0.6313970313568116 0.0016351533869944142
1.5565656565656567 0.6523863810272217 0.0008373627450552111
1.5575757575757576 0.6618003719177247 0.0002360014443893372
1.5585858585858587 0.6660699746246337 0.00011173610900022133
1.5595959595959596 0.6698038221130369 9.81633442327091e-05
1.5606060606060606 0.6732629753265381 7.892874045746107e-05
1.5616161616161617 0.6765736035766602 7.872155726275224e-05
1.5626262626262626 0.679545619216919 6.755031109003511e-05
1.5636363636363637 0.682314048751831 6.0431510551458245e-05
1.5646464646464646 0.6850857330169677 6.673452672177765e-05
1.5656565656565657 0.6876465075531005 6.858730382669415e-05
1.5666666666666667 0.6900806316070558 6.120312293450607e-05
1.5676767676767678 0.6925556670837401 5.4780542720825746e-05
1.5686868686868687 0.6948421170043947 6.020631065097089e-05
1.5696969696969698 0.696918600906372 6.113419327429255e-05
1.5707070707070707 0.6991503044586181 5.6156927711327405e-05
1.5717171717171718 0.7011520672912597 5.702802221523311e-05
1.5727272727272728 0.7031832935028076 4.457375599573678e-05
1.5737373737373739 0.7050571440582276 5.474493770549266e-05
1.5747474747474748 0.7070566058959962 5.2619631047904767e-05
1.575757575757576 0.7089950489501955 5.2124494149401524e-05
1.5767676767676768 0.7107076345672608 4.4657085750014385e-05
1.577777777777778 0.7125323221435548 4.884961253513239e-05
1.5787878787878789 0.7143079361572265 4.3774585186296994e-05
1.5797979797979798 0.7159452852783202 4.2192295435335875e-05
1.5808080808080809 0.7176312538604734 4.517156459356073e-05
1.5818181818181818 0.7192383192291261 4.505203956972151e-05
1.582828282828283 0.7208645015411377 4.635512304897234e-05
1.5838383838383838 0.7223275260162353 4.126208358854897e-05
1.584848484848485 0.723990091018677 4.077068363555901e-05
1.5858585858585859 0.7254806407928466 4.3277316598105594e-05
1.586868686868687 0.7269784192810058 4.524460581159075e-05
1.587878787878788 0.7284036036071778 4.448359781066756e-05
1.588888888888889 0.7298913222961427 4.112885879954583e-05
1.58989898989899 0.7313407724304197 3.505653879642164e-05
1.590909090909091 0.7326371514282226 3.9329544413892116e-05
1.591919191919192 0.734103554763794 3.736912644642013e-05
1.592929292929293 0.7354784115753175 3.522932664477337e-05
1.593939393939394 0.7367671258239745 3.924526026630535e-05
1.5949494949494951 0.7381000547485351 3.741910061532101e-05
1.595959595959596 0.7394374785919189 3.5718079088780575e-05
1.5969696969696972 0.7406927673492432 3.093054061993305e-05
1.597979797979798 0.7418863164825439 3.211786501145281e-05
1.598989898989899 0.7431943256835939 3.6300480255084156e-05
1.6 0.7444422562255858 3.546199799561672e-05
