# Supplementary material for: Phase transitions of the typical algorithmic complexity of the random satisfiability problem studied with linear programming
Source: PLoS One. 2019 Apr 19;14(4):e0215309. doi: 10.1371/journal.pone.0215309 (PMC6474652; doi:10.1371/journal.pone.0215309)
Supplement: S1 File — Data used to arrive all shown plots, fit values and qualitative statements. (GZ) [file pone.0215309.s001.gz › data_revision/structural/2core_2048.dat]

# alpha mean_nodes err
0.0 0.0 0.0
0.030612244897959183 0.0 0.0
0.061224489795918366 1.8404447115384615e-05 1.831219366670086e-05
0.09183673469387754 0.00028621495327102805 8.660663017064837e-05
0.12244897959183673 0.0012789417613636364 0.00022128672745097157
0.15306122448979592 0.003574045907079646 0.0005446203120458111
0.18367346938775508 0.01140599744073276 0.001212149264661425
0.21428571428571427 0.047155905330882354 0.0017400234457045458
0.24489795918367346 0.0993233702612705 0.001962579173392597
0.2755102040816326 0.16573484375 0.0019045590919466893
0.30612244897959184 0.23114173889160156 0.0014649513812855868
0.336734693877551 0.29188357287690836 0.0015857005678700839
0.36734693877551017 0.35010559993003737 0.0013574740775026686
0.3979591836734694 0.406259765625 0.0012483640083941075
0.42857142857142855 0.45406005859375 0.0010299988005455217
0.45918367346938777 0.5019160429414337 0.0009087092169024948
0.4897959183673469 0.5448555891481164 0.0008409988490352453
0.5204081632653061 0.5832174129614093 0.0008666922052779375
0.5510204081632653 0.6203703227796052 0.0007311796719781186
0.5816326530612245 0.6522384072580646 0.0007635817355014375
0.6122448979591837 0.6813789927808545 0.000669090759090687
0.6428571428571428 0.709478175951087 0.0006381621254207623
0.673469387755102 0.7335790420160058 0.0006199994445152987
0.7040816326530612 0.7558569774513474 0.0005446616468756905
0.7346938775510203 0.7767040441176469 0.0005480769106746018
0.7653061224489796 0.7961531904804913 0.0005336942378199336
0.7959183673469388 0.8129681396484374 0.0005555573664784774
0.826530612244898 0.8282757943435755 0.0004802898374677539
0.8571428571428571 0.8439122596153845 0.0004150004400864352
0.8877551020408163 0.8565222761824325 0.0004915189927632295
0.9183673469387755 0.8687960231050532 0.0004163908019891514
0.9489795918367346 0.8802633139725131 0.000345791528764033
0.9795918367346939 0.8907050378543815 0.0003903974092451116
1.010204081632653 0.898902532122462 0.0004034750528895052
1.0408163265306123 0.9078278808593752 0.0003728029062486815
1.0714285714285714 0.9152825296336209 0.00033735258317003767
1.1020408163265305 0.9218673202366506 0.00032804259976768285
1.1326530612244898 0.928718693929426 0.00032879095499557234
1.163265306122449 0.9349743882665094 0.0003230497000722315
1.193877551020408 0.9405658611918605 0.000300603070956907
1.2244897959183674 0.9452373763618118 0.00030637488899801777
1.2551020408163265 0.9495958533653848 0.0002706834259621531
1.2857142857142856 0.9540704345703125 0.0002490339015183354
1.316326530612245 0.9582686450302862 0.0002353352399534321
1.346938775510204 0.9613337296195652 0.00023273526700359187
1.3775510204081631 0.9648641195010731 0.0002461036343286352
1.4081632653061225 0.9676255048331568 0.00020234223162649733
1.4387755102040816 0.9702835300078452 0.000215447303627605
1.4693877551020407 0.9730239540289257 0.00020080013552338272
1.5 0.97544921875 0.00016949479374724741
