# Supplementary material for: Phase transitions of the typical algorithmic complexity of the random satisfiability problem studied with linear programming
Source: PLoS One. 2019 Apr 19;14(4):e0215309. doi: 10.1371/journal.pone.0215309 (PMC6474652; doi:10.1371/journal.pone.0215309)
Supplement: S1 File — Data used to arrive all shown plots, fit values and qualitative statements. (GZ) [file pone.0215309.s001.gz › data_revision/structural/biedge_N8192.dat]

# alpha p err
0.005025125628140704 1.0006659999999998 0.0004885120264640533
0.010050251256281407 1.0023009999999999 0.0008016851002731701
0.01507537688442211 1.006712 0.0013921407974770426
0.020100502512562814 1.0135969999999999 0.0020573504805939126
0.02512562814070352 1.021374 0.0027098199202161056
0.03015075376884422 1.0284579999999999 0.0030549035991336896
0.035175879396984924 1.040211 0.003512859091964834
0.04020100502512563 1.055446 0.004232077976597308
0.04522613065326633 1.0714810000000001 0.005505010354213703
0.05025125628140704 1.105052 0.006725585179001151
0.05527638190954774 1.1246429999999998 0.007575107325972346
0.06030150753768844 1.16555 0.0084576415152216
0.06532663316582915 1.203108 0.009104830366349511
0.07035175879396985 1.228835 0.010116168988307774
0.07537688442211056 1.2646410000000001 0.010903752519201825
0.08040201005025126 1.3476499999999998 0.011684369901710585
0.08542713567839195 1.4160270000000004 0.013543964375322308
0.09045226130653267 1.501332 0.017184521407359595
0.09547738693467336 1.5930159999999998 0.01965086115161368
0.10050251256281408 1.6835200000000001 0.018554584339186917
0.10552763819095477 1.8672060000000001 0.02088369134037371
0.11055276381909548 1.969482 0.023851253132697228
0.11557788944723618 2.155646 0.026841294380115142
0.12060301507537688 2.50033 0.03258145331319646
0.12562814070351758 2.7935950000000007 0.03820211610631013
0.1306532663316583 3.1498359999999996 0.03919661852762303
0.135678391959799 3.540866 0.051833472235612396
0.1407035175879397 4.320793 0.06578759952301044
0.1457286432160804 5.086493 0.06699090573353972
0.15075376884422112 6.460333 0.08097632376812369
0.15577889447236182 8.206094 0.11396719336721425
0.16080402010050251 10.923078 0.15145348697207334
0.1658291457286432 14.849065000000001 0.18721138714031263
0.1708542713567839 22.270960999999996 0.26285093490227496
0.17587939698492464 33.92842900000001 0.3479633981599212
0.18090452261306533 50.878287 0.5304349623950139
0.18592964824120603 79.250206 0.697562469434817
0.19095477386934673 117.324505 0.9012525363487193
0.19597989949748745 171.554678 0.9950525672124069
0.20100502512562815 237.86748399999996 0.9822848450139091
0.20603015075376885 314.691056 1.0353866926245503
0.21105527638190955 398.24079000000006 1.1699173160954581
0.21608040201005024 486.37888699999996 1.2228948973362375
0.22110552763819097 578.600383 1.1495138372420746
0.22613065326633167 673.547227 1.0125288428341206
0.23115577889447236 771.189951 1.1574609731213368
0.23618090452261306 872.1462769999999 1.0949340513341408
0.24120603015075376 977.530598 0.9568127024637517
0.24623115577889448 1084.8242280000002 1.001426111510973
0.25125628140703515 1193.072174 1.2477530294589538
0.2562814070351759 1302.4479549999999 1.0270012843589924
0.2613065326633166 1415.6516309999997 1.0278795724884295
0.2663316582914573 1530.1016700000002 0.9582728720463631
0.271356783919598 1644.4498439999995 0.9160979959938769
0.2763819095477387 1763.0033410000003 0.9058935031332358
0.2814070351758794 1880.7757729999998 1.0484446586114955
0.2864321608040201 1999.6693519999994 0.9689877867630732
0.2914572864321608 2115.7618720000005 0.8240546248981554
0.2964824120603015 2234.7851450000003 0.9010986989642016
0.30150753768844224 2354.3043399999997 0.7511793713887466
0.3065326633165829 2478.069982 0.9416969110472989
0.31155778894472363 2596.8604159999995 0.9222002339752592
0.3165829145728643 2716.972695 0.7727127514639698
0.32160804020100503 2838.3626780000004 0.9017719791144478
0.32663316582914576 2958.465508999999 0.9785944923302121
0.3316582914572864 3076.9597189999995 0.7829078158627677
0.33668341708542715 3199.2742359999997 0.8579590133007333
0.3417085427135678 3319.660053 0.7947186959490831
0.34673366834170855 3440.049063 0.8101663418897266
0.35175879396984927 3557.904233 0.7173112490481449
0.35678391959798994 3677.5896520000006 0.7566277699741178
0.36180904522613067 3795.663361000001 0.7414209251019311
0.36683417085427134 3916.45153 0.67910920071813
0.37185929648241206 4033.9709900000003 0.6483223024854319
0.3768844221105528 4151.309166999999 0.7282617514403786
0.38190954773869346 4269.013889 0.6749516982562784
0.3869346733668342 4385.203457 0.6625404573691998
0.3919597989949749 4500.096222 0.6808396644702859
0.3969849246231156 4618.322735 0.656503605226207
0.4020100502512563 4733.65848 0.7133965292878766
0.40703517587939697 4846.224357 0.6414903835997894
0.4120603015075377 4960.401752999999 0.7324733588950654
0.4170854271356784 5072.938203000001 0.6301401806669725
0.4221105527638191 5186.182231000001 0.6155957952577531
0.4271356783919598 5299.784776999999 0.7280284565668231
0.4321608040201005 5411.471780999999 0.6257468813657814
0.4371859296482412 5520.518192999997 0.5142870586073438
0.44221105527638194 5632.9706000000015 0.5599488935607944
0.4472361809045226 5740.180469 0.5701735898294606
0.45226130653266333 5850.088875999999 0.6559350266786831
0.457286432160804 5960.961297999998 0.5383948153502431
0.4623115577889447 6067.563175000001 0.6240295302908573
0.46733668341708545 6174.8593630000005 0.5543705249478391
0.4723618090452261 6280.031462000001 0.5354663298060782
0.47738693467336685 6386.552549000001 0.5904354990166029
0.4824120603015075 6490.787770000001 0.5597501925859079
0.48743718592964824 6598.3763340000005 0.5594534679881602
0.49246231155778897 6702.512875000001 0.5403620146485592
0.49748743718592964 6803.905244 0.5430350042713656
0.5025125628140703 6906.195832 0.5719884916464643
0.507537688442211 7009.427613999999 0.5146886231538345
0.5125628140703518 7109.368034 0.5388609334920784
0.5175879396984925 7212.709171 0.5383501753124936
0.5226130653266332 7313.219562000001 0.5732161834386936
0.5276381909547738 7411.278109999998 0.5161547828897642
0.5326633165829145 7510.681308 0.46644463566000094
0.5376884422110553 7609.535385 0.49414818493547524
0.542713567839196 7705.9066969999985 0.43918171670847184
0.5477386934673367 7804.708234 0.4241904780213477
0.5527638190954774 7902.700861000001 0.4673292922329571
0.5577889447236181 7997.946236000001 0.4426625320760593
0.5628140703517588 8092.348012999999 0.4514660148128401
0.5678391959798995 8187.529822999999 0.5080077121176392
0.5728643216080402 8281.097055999999 0.48482437507201387
0.577889447236181 8377.14214 0.4571790754179672
0.5829145728643216 8470.211374 0.40912478820526593
0.5879396984924623 8561.855909 0.40783676418266673
0.592964824120603 8653.976413 0.4336260727065978
0.5979899497487438 8744.692392 0.4147136206299452
0.6030150753768845 8835.156825000002 0.450212096100226
0.6080402010050251 8927.933673 0.43677294029166996
0.6130653266331658 9017.849536000002 0.455120133265974
0.6180904522613065 9106.361943999998 0.414421472976517
0.6231155778894473 9195.286054999999 0.4538236557023201
0.628140703517588 9282.729618000001 0.42286440246957324
0.6331658291457286 9370.957933 0.4663595630101577
0.6381909547738693 9459.226038 0.40109405499955497
0.6432160804020101 9546.269022 0.41552618463349983
0.6482412060301508 9631.593300000002 0.4168282375272451
0.6532663316582915 9716.948351000001 0.4644795032066359
0.6582914572864321 9801.759709 0.40741166505015647
0.6633165829145728 9887.042838000001 0.3950211087474061
0.6683417085427136 9972.513088 0.42552321118359415
0.6733668341708543 10055.533085000001 0.42969114707546463
0.678391959798995 10138.845613 0.3977463861947808
0.6834170854271356 10221.212217999999 0.40315288771880264
0.6884422110552764 10303.251091000002 0.37167035343030336
0.6934673366834171 10384.818469 0.40248097388441906
0.6984924623115578 10467.961059 0.38154015649595086
0.7035175879396985 10549.234713000002 0.4200127028209917
0.7085427135678392 10628.668234 0.36979144344351694
0.7135678391959799 10709.363212000002 0.37051904169152794
0.7185929648241206 10789.128867 0.3736659687622225
0.7236180904522613 10867.274062999999 0.39634562711227705
0.7286432160804021 10948.000929999998 0.3517988440856995
0.7336683417085427 11026.216887999997 0.415089486082218
0.7386934673366834 11103.303996999999 0.384027766041765
0.7437185929648241 11181.311202 0.3449250588112857
0.7487437185929648 11257.521758 0.353386425370286
0.7537688442211056 11334.132113000001 0.3559626923303031
0.7587939698492463 11412.756971999997 0.3966300344351544
0.7638190954773869 11488.185436 0.44310365300230753
0.7688442211055276 11563.109416 0.3904043231625122
0.7738693467336684 11638.124661999998 0.38993431851536237
0.7788944723618091 11713.179446 0.3450274749697298
0.7839195979899498 11786.077775999998 0.3772710137606622
0.7889447236180904 11861.904113999997 0.39185763129479945
0.7939698492462312 11935.856066 0.3606830176817234
0.7989949748743719 12009.671318 0.38875993553348026
0.8040201005025126 12081.818625999998 0.3093938844320079
0.8090452261306533 12153.870721000003 0.3945843738150115
0.8140703517587939 12226.413595 0.3447897261738861
0.8190954773869347 12299.439941 0.365418460698164
0.8241206030150754 12370.591711 0.3586472757167171
0.8291457286432161 12441.385183999999 0.34971342974495534
0.8341708542713568 12512.334514000004 0.3538608446890532
0.8391959798994975 12582.688531000002 0.3389078994933584
0.8442211055276382 12651.951448 0.35541627522655767
0.8492462311557789 12723.38664 0.3487161195012532
0.8542713567839196 12793.434645999998 0.32522265831884845
0.8592964824120604 12862.000947 0.38088318247334435
0.864321608040201 12930.141144000001 0.33520369697244395
0.8693467336683417 12998.450770999998 0.3563445311198051
0.8743718592964824 13066.998691 0.33620062763013947
0.8793969849246231 13136.283852 0.3571149580961076
0.8844221105527639 13204.129839000003 0.35866202054167656
0.8894472361809045 13270.885941999999 0.3427536054310661
0.8944723618090452 13337.187803 0.34192260979793154
0.8994974874371859 13403.967045999998 0.3555111701255026
0.9045226130653267 13470.365757999998 0.35921861231848545
0.9095477386934674 13537.692121999997 0.369226060179918
0.914572864321608 13603.840719999997 0.3153375537420595
0.9195979899497487 13668.952371 0.301915497546834
0.9246231155778895 13733.55894 0.3634953383469743
0.9296482412060302 13799.051648999997 0.3514709926850115
0.9346733668341709 13863.774395999999 0.32531457942126557
0.9396984924623115 13928.919444000001 0.28663964286892835
0.9447236180904522 13993.245535000004 0.3290130636844436
0.949748743718593 14056.678026999996 0.30160910359425597
0.9547738693467337 14120.766868 0.370032089657027
0.9597989949748744 14184.115510000001 0.33348381444974984
0.964824120603015 14246.052287999997 0.32824825217512954
0.9698492462311558 14311.008638000001 0.3211651365824154
0.9748743718592965 14374.178179999997 0.28685970438518155
0.9798994974874372 14435.954362999999 0.33441312583533017
0.9849246231155779 14498.197035000001 0.32136727816471217
0.9899497487437187 14560.100443000001 0.3475219366471238
0.9949748743718593 14620.374470000002 0.3252293589146379
1.0 14684.143804999998 0.2774595420506854
