# Supplementary material for: Phase transitions of the typical algorithmic complexity of the random satisfiability problem studied with linear programming
Source: PLoS One. 2019 Apr 19;14(4):e0215309. doi: 10.1371/journal.pone.0215309 (PMC6474652; doi:10.1371/journal.pone.0215309)
Supplement: S1 File — Data used to arrive all shown plots, fit values and qualitative statements. (GZ) [file pone.0215309.s001.gz › data_revision/structural/biedge_N32768.dat]

# alpha p err
0.005025125628140704 1.0011700000000001 0.0006300000000000151
0.010050251256281407 1.003453 0.001122894028838001
0.01507537688442211 1.0046670000000002 0.001261273562713509
0.020100502512562814 1.0095370000000001 0.0018074653523650127
0.02512562814070352 1.020904 0.002376422521354317
0.03015075376884422 1.027715 0.0033972746430043117
0.035175879396984924 1.0423599999999997 0.0038409373855870068
0.04020100502512563 1.0575840000000003 0.004113045586910011
0.04522613065326633 1.077541 0.004949567556867968
0.05025125628140704 1.103224 0.006230956908854375
0.05527638190954774 1.1198850000000002 0.007007130297061706
0.06030150753768844 1.151053 0.0074215827826684035
0.06532663316582915 1.2008140000000003 0.009531002255796596
0.07035175879396985 1.231169 0.010309022213575835
0.07537688442211056 1.3047129999999998 0.011715764208962207
0.08040201005025126 1.344196 0.011157651365766895
0.08542713567839195 1.437155 0.013836649702872433
0.09045226130653267 1.480693 0.014871269313679998
0.09547738693467336 1.6103399999999999 0.016356876229891813
0.10050251256281408 1.7271290000000001 0.018723703132660495
0.10552763819095477 1.805424 0.021598556062848273
0.11055276381909548 2.0129840000000003 0.026957502554947485
0.11557788944723618 2.186474 0.03070408969502274
0.12060301507537688 2.472957 0.036059640195099
0.12562814070351758 2.7973700000000004 0.03717963017567548
0.1306532663316583 3.158569 0.04428815348374776
0.135678391959799 3.622423 0.04775107088851519
0.1407035175879397 4.448764 0.06456884313660888
0.1457286432160804 5.557331 0.08594565107671245
0.15075376884422112 7.054784000000001 0.09980088749104392
0.15577889447236182 9.640069 0.12763258024109667
0.16080402010050251 14.607282 0.2076067486282658
0.1658291457286432 24.179358999999994 0.3362182009038177
0.1708542713567839 44.077047 0.4817835911392169
0.17587939698492464 89.30441100000002 0.803265364483618
0.18090452261306533 179.715736 1.4404337999033492
0.18592964824120603 331.10007099999996 1.780057377181701
0.19095477386934673 537.886051 1.9039541751048017
0.19597989949748745 781.091736 2.22048853406272
0.20100502512562815 1055.591728 1.9699945210116743
0.20603015075376885 1354.82462 1.882656269104909
0.21105527638190955 1667.2871080000002 1.9382058705245906
0.21608040201005024 2008.702984 2.0342835918681508
0.22110552763819097 2364.111673 2.0527870237730332
0.22613065326633167 2738.773118999999 1.9622305728784597
0.23115577889447236 3130.1817069999997 2.1609916365065036
0.23618090452261306 3532.8007139999995 2.149144872688684
0.24120603015075376 3945.6286009999994 1.8507308058977734
0.24623115577889448 4367.7475079999995 2.1402078789070837
0.25125628140703515 4806.401032999999 2.0087565962084475
0.2562814070351759 5249.412249999999 2.1953816795035794
0.2613065326633166 5692.5621820000015 2.1173926077786764
0.2663316582914573 6145.454307999999 1.7933247882455579
0.271356783919598 6608.523169 2.0867743446139526
0.2763819095477387 7072.59247 1.9750897439610227
0.2814070351758794 7546.169249999999 1.8520953481125253
0.2864321608040201 8015.713586000001 1.7524084249409646
0.2914572864321608 8488.668312 1.727840193842099
0.2964824120603015 8964.680019999998 1.9056871766372676
0.30150753768844224 9443.264974 1.945987954311109
0.3065326633165829 9924.668905 1.7405940865908789
0.31155778894472363 10403.661316 1.8526673466502452
0.3165829145728643 10880.659990999999 1.557318772576502
0.32160804020100503 11362.016966999998 1.9035878650093403
0.32663316582914576 11846.779195999996 1.6164170260746065
0.3316582914572864 12325.815514999998 1.8658093310075923
0.33668341708542715 12808.439974999996 1.5126944714234098
0.3417085427135678 13290.946564 1.4085215105577376
0.34673366834170855 13768.157298999997 1.7314061687250066
0.35175879396984927 14247.809298000002 1.316591380192096
0.35678391959798994 14720.168076 1.5895935813987856
0.36180904522613067 15194.532555 1.5304533519434826
0.36683417085427134 15669.384523 1.681697140263608
0.37185929648241206 16145.189890999996 1.3886511119857456
0.3768844221105528 16614.967843 1.574276837297266
0.38190954773869346 17082.158529 1.3650257758220197
0.3869346733668342 17552.892978000003 1.5281143359433416
0.3919597989949749 18011.401978 1.425448209131383
0.3969849246231156 18474.846491 1.2608058960912707
0.4020100502512563 18939.104859000003 1.1325180089601277
0.40703517587939697 19392.157052 1.3108166701322348
0.4120603015075377 19850.986355 1.3879809045064406
0.4170854271356784 20301.123013 1.2000262802666883
0.4221105527638191 20752.878984 1.4791198488100192
0.4271356783919598 21202.468049 1.1664931509010874
0.4321608040201005 21650.541284 1.2634650293317218
0.4371859296482412 22092.929480999992 1.2923781269191883
0.44221105527638194 22534.324184000005 1.2231804168412828
0.4472361809045226 22974.869636000003 1.2553094035752066
0.45226130653266333 23410.716531000002 1.1562330669631256
0.457286432160804 23843.996523999995 1.241986959522323
0.4623115577889447 24276.769405 1.1319924282765048
0.46733668341708545 24702.839922 1.1423511188405522
0.4723618090452261 25129.735924 1.0893779872128162
0.47738693467336685 25554.517789 1.0740571710011124
0.4824120603015075 25974.492717 1.0969349093777305
0.48743718592964824 26393.964963999995 1.1235577517439723
0.49246231155778897 26810.943036999997 1.0430982119295424
0.49748743718592964 27222.825868999997 1.3177205304383834
0.5025125628140703 27635.016776999997 1.1327127599577385
0.507537688442211 28040.767031000007 1.1414089160941705
0.5125628140703518 28449.158978000003 1.0214590738331386
0.5175879396984925 28850.780761 1.1264926129270207
0.5226130653266332 29251.17994200001 1.0955778449002185
0.5276381909547738 29651.037532000002 0.9194028563018799
0.5326633165829145 30047.271536 1.058140346506138
0.5376884422110553 30443.297179999998 1.0216872579218412
0.542713567839196 30831.087398999996 0.9038217520613249
0.5477386934673367 31221.543051999997 0.9667684793661528
0.5527638190954774 31608.998276000006 0.9184535040077608
0.5577889447236181 31993.425389 0.9410290715908608
0.5628140703517588 32377.079354 1.0071481334359305
0.5678391959798995 32754.615069999993 1.0516403166007642
0.5728643216080402 33132.85028 0.9512616989027429
0.577889447236181 33507.614055000005 1.107637193071587
0.5829145728643216 33878.518284 0.8834752915302208
0.5879396984924623 34250.233656 0.8650448930915361
0.592964824120603 34619.528281 0.762056869360264
0.5979899497487438 34983.436181000005 0.9052098079113043
0.6030150753768845 35348.491388 0.8532226676874733
0.6080402010050251 35711.524192 0.8675353092159764
0.6130653266331658 36070.052574 0.8059583780344195
0.6180904522613065 36427.133605 0.9642217167620942
0.6231155778894473 36782.997798 0.8819633149942755
0.628140703517588 37133.87878000001 0.7991074778780546
0.6331658291457286 37487.357613 0.7883044292222722
0.6381909547738693 37836.990765 0.8805781456943907
0.6432160804020101 38181.281114000005 0.7812376422089261
0.6482412060301508 38527.27175299999 0.8548033610669074
0.6532663316582915 38873.162249999994 0.9312984644569412
0.6582914572864321 39210.778815 0.7118763994366609
0.6633165829145728 39550.886129 0.8808077142368858
0.6683417085427136 39888.757629 0.9135880174668621
0.6733668341708543 40221.620202 0.8612350039310179
0.678391959798995 40556.118868 0.9292487746428689
0.6834170854271356 40889.52802699999 0.8278824253305572
0.6884422110552764 41216.832201 0.8040291883376435
0.6934673366834171 41543.455693 0.7546454167692812
0.6984924623115578 41870.854441 0.7343317085754016
0.7035175879396985 42195.192267 0.8008148356586172
0.7085427135678392 42518.470675 0.8700182304269178
0.7135678391959799 42839.146603999994 0.8189326776875322
0.7185929648241206 43155.790356 0.847383883056563
0.7236180904522613 43473.591847 0.8688875068104852
0.7286432160804021 43788.75692399998 0.632784751731691
0.7336683417085427 44104.57864600001 0.8100305661416097
0.7386934673366834 44415.712557 0.8232342115405308
0.7437185929648241 44726.74351099999 0.6546098236196096
0.7487437185929648 45034.718614 0.7767787359369579
0.7537688442211056 45342.688531 0.7351690878557495
0.7587939698492463 45647.78817299999 0.6699612284087851
0.7638190954773869 45950.78189900001 0.7309514355271212
0.7688442211055276 46253.416649 0.758614645718709
0.7738693467336684 46554.959521000004 0.7783943066716215
0.7788944723618091 46851.98928200001 0.8101334421416276
0.7839195979899498 47151.611033999994 0.7700130860212545
0.7889447236180904 47448.020349000006 0.7377691700653503
0.7939698492462312 47741.15826900001 0.7281445901322102
0.7989949748743719 48035.85728900001 0.7785967752175903
0.8040201005025126 48329.01089200002 0.7687759919098595
0.8090452261306533 48618.312111 0.7949800464029145
0.8140703517587939 48906.923342 0.7169970751934684
0.8190954773869347 49195.708835 0.7346189604650866
0.8241206030150754 49481.348346000006 0.7340064417181448
0.8291457286432161 49765.77602299999 0.6868779448862896
0.8341708542713568 50049.620391000004 0.7067663208015785
0.8391959798994975 50329.791468 0.6613126100234102
0.8442211055276382 50612.77123600001 0.6558368128612189
0.8492462311557789 50893.387099 0.6627492958118257
0.8542713567839196 51169.504496 0.6492051077927888
0.8592964824120604 51447.92757399999 0.728331142080177
0.864321608040201 51724.292805 0.7124820354753775
0.8693467336683417 51997.181734 0.7210664165277334
0.8743718592964824 52271.608371 0.7524828068860462
0.8793969849246231 52544.009539 0.6402421120004411
0.8844221105527639 52813.488678 0.6950805171459333
0.8894472361809045 53082.095247 0.6891218158571735
0.8944723618090452 53352.297836000005 0.6786047193353366
0.8994974874371859 53617.425277999995 0.6875778199710896
0.9045226130653267 53883.66900400002 0.6673395625802289
0.9095477386934674 54149.124244 0.6411202923510733
0.914572864321608 54413.194974999984 0.6886248381190776
0.9195979899497487 54675.76680900001 0.6442944376752584
0.9246231155778895 54938.65010600001 0.6669415264954638
0.9296482412060302 55197.121627 0.6318601150341215
0.9346733668341709 55456.623044 0.6408541073163793
0.9396984924623115 55716.72172 0.6965185380161643
0.9447236180904522 55972.867825999994 0.618429165486415
0.949748743718593 56227.334663999995 0.7232079654598366
0.9547738693467337 56484.84056 0.6681007519827425
0.9597989949748744 56736.72556399999 0.6854585445552928
0.964824120603015 56991.016491 0.617722558450608
0.9698492462311558 57243.534360000005 0.7021406911723912
0.9748743718592965 57491.83907100002 0.656426683536362
0.9798994974874372 57742.517994 0.6374154881740439
0.9849246231155779 57992.486778999984 0.5953928896613043
0.9899497487437187 58240.298036 0.6732993499950046
0.9949748743718593 58487.33392599999 0.6471866858365746
1.0 58734.17304699999 0.636163334758433
