# Supplementary material for: Phase transitions of the typical algorithmic complexity of the random satisfiability problem studied with linear programming
Source: PLoS One. 2019 Apr 19;14(4):e0215309. doi: 10.1371/journal.pone.0215309 (PMC6474652; doi:10.1371/journal.pone.0215309)
Supplement: S1 File — Data used to arrive all shown plots, fit values and qualitative statements. (GZ) [file pone.0215309.s001.gz › data_revision/lp/3sat_smm_N128.dat]

# alpha p err
0.0 1.0 0.0
0.04040404040404041 1.0 0.0
0.08080808080808081 1.0 0.0
0.12121212121212122 1.0 0.0
0.16161616161616163 1.0 0.0
0.20202020202020204 1.0 0.0
0.24242424242424243 1.0 0.0
0.2828282828282829 1.0 0.0
0.32323232323232326 1.0 0.0
0.36363636363636365 1.0 0.0
0.4040404040404041 1.0 0.0
0.4444444444444445 1.0 0.0
0.48484848484848486 0.9996319999999999 0.0003042630440917953
0.5252525252525253 1.0 0.0
0.5656565656565657 0.999398 0.0003267965728094531
0.6060606060606061 0.9994059999999999 0.00037465183837799
0.6464646464646465 0.998432 0.0005065333157848592
0.686868686868687 0.999174 0.0003759308447041832
0.7272727272727273 0.9988699999999998 0.00042367440328629376
0.7676767676767677 0.999452 0.000376956230880995
0.8080808080808082 0.998186 0.0006275380466553384
0.8484848484848485 0.9976160000000001 0.00063035228245799
0.888888888888889 0.997626 0.0007603446586910447
0.9292929292929294 0.9955339999999999 0.0008841063284469857
0.9696969696969697 0.994806 0.0009973785640367456
1.0101010101010102 0.9929700000000001 0.0013414544345597451
1.0505050505050506 0.9899 0.0013361137676111258
1.090909090909091 0.9899979999999999 0.0014084019312681998
1.1313131313131315 0.9891740000000001 0.0017298913260664615
1.1717171717171717 0.9840300000000001 0.0017452506983238842
1.2121212121212122 0.9827020000000002 0.0016974086131512386
1.2525252525252526 0.9788720000000001 0.0021887932748434684
1.292929292929293 0.9789239999999999 0.0021664311666886637
1.3333333333333335 0.969064 0.0024838486266276394
1.373737373737374 0.9655819999999997 0.00229139171683935
1.4141414141414144 0.963758 0.002341673760368845
1.4545454545454546 0.959684 0.0027764985143161882
1.494949494949495 0.9609120000000001 0.0030518610715430665
1.5353535353535355 0.9489420000000002 0.003002171880489195
1.575757575757576 0.9454139999999999 0.0032103900074601528
1.6161616161616164 0.936874 0.003737662906148698
1.6565656565656568 0.92856 0.0034917044548472393
1.696969696969697 0.9189020000000001 0.0037159650159817163
1.7373737373737375 0.916374 0.003743971687927141
1.777777777777778 0.902344 0.004262119660450655
1.8181818181818183 0.891848 0.004320474048064635
1.8585858585858588 0.8802160000000002 0.004671589023019899
1.8989898989898992 0.875038 0.0048505418254046655
1.9393939393939394 0.8676799999999999 0.004840909005548442
1.97979797979798 0.8541759999999999 0.005227869929521969
2.0202020202020203 0.8438659999999999 0.0049587946115966525
2.060606060606061 0.8192280000000003 0.005066124356941903
2.101010101010101 0.8068299999999999 0.005088683523270042
2.1414141414141414 0.797164 0.0052579372381191475
2.181818181818182 0.774766 0.004601482804488144
2.2222222222222223 0.763596 0.006207671383055003
2.262626262626263 0.7284080000000002 0.006342738840595597
2.303030303030303 0.715292 0.006382314313789314
2.3434343434343434 0.698018 0.0074714975741145715
2.383838383838384 0.6687640000000001 0.0071593508085579915
2.4242424242424243 0.65409 0.006537117101597619
2.464646464646465 0.6242560000000001 0.005871495891167771
2.505050505050505 0.61512 0.005990659396093219
2.545454545454546 0.5872799999999999 0.005711672259505091
2.585858585858586 0.5509440000000001 0.00784311570742138
2.6262626262626263 0.5522499999999999 0.006905845350136361
2.666666666666667 0.505862 0.007028097608883927
2.707070707070707 0.48086199999999996 0.006981329099820462
2.747474747474748 0.46024600000000004 0.005998790211367624
2.787878787878788 0.42806200000000005 0.006773400623025334
2.8282828282828287 0.39635 0.00723034577319785
2.868686868686869 0.37524 0.0061389249873247355
2.909090909090909 0.342376 0.006430756098624793
2.94949494949495 0.316856 0.007073730557492275
2.98989898989899 0.29151200000000005 0.006164694315211421
3.0303030303030307 0.27556 0.0062617569419452885
3.070707070707071 0.253884 0.0064172380351674675
3.111111111111111 0.224026 0.005213110779563389
3.151515151515152 0.20485999999999993 0.00504670189331607
3.191919191919192 0.182286 0.005886408412606111
3.2323232323232327 0.158708 0.0050343158422967455
3.272727272727273 0.141142 0.004588881781000684
3.3131313131313136 0.11946600000000002 0.004253192212914907
3.353535353535354 0.106188 0.004050858674404724
3.393939393939394 0.10061400000000001 0.004042301819508285
3.4343434343434347 0.08630200000000002 0.0042325873883477
3.474747474747475 0.074182 0.0033640564799063645
3.5151515151515156 0.065716 0.0038615209438769074
3.555555555555556 0.05204199999999999 0.003348228785492413
3.5959595959595965 0.051202000000000004 0.003398999264489476
3.6363636363636367 0.035088 0.002753517023735281
3.676767676767677 0.034028 0.002936803704710276
3.7171717171717176 0.027692000000000005 0.0020716022784308765
3.757575757575758 0.025071999999999997 0.0024815350088201456
3.7979797979797985 0.015852 0.001599654962796665
3.8383838383838387 0.015770000000000003 0.0016157660721775287
3.878787878787879 0.013032000000000002 0.0014658021694621685
3.9191919191919196 0.011492 0.0015779531044996236
3.95959595959596 0.007178000000000001 0.0012613944664536943
4.0 0.0057740000000000005 0.0010421727304050898
