# Supplementary material for: Phase transitions of the typical algorithmic complexity of the random satisfiability problem studied with linear programming
Source: PLoS One. 2019 Apr 19;14(4):e0215309. doi: 10.1371/journal.pone.0215309 (PMC6474652; doi:10.1371/journal.pone.0215309)
Supplement: S1 File — Data used to arrive all shown plots, fit values and qualitative statements. (GZ) [file pone.0215309.s001.gz › data_revision/lp/3sat_smmir_N16384.dat]

# alpha p err
2.5 1.0 0.0
2.5344827586206895 1.0 0.0
2.5689655172413794 1.0 0.0
2.603448275862069 1.0 0.0
2.6379310344827585 0.9998119999999999 0.0002016333305780528
2.6724137931034484 1.0 0.0
2.706896551724138 0.999618 0.0002885758132623138
2.7413793103448274 0.9974539999999998 0.0006571788188917872
2.7758620689655173 0.9969779999999999 0.0007944280961798886
2.810344827586207 0.9935051546391752 0.0011462240465483422
2.844827586206897 0.9883370571337378 0.001923282857858328
2.8793103448275863 0.9785649202733486 0.0032588365197977333
2.913793103448276 0.9578270042194093 0.005452184155199554
2.9482758620689653 0.9187485907553551 0.008546306490310658
2.9827586206896552 0.8493312597200622 0.014508166805905371
3.0172413793103448 0.6823130841121494 0.022646575682983065
3.0517241379310347 0.4152380952380952 0.028877481680275766
3.086206896551724 0.18670781893004115 0.024880312662230213
3.1206896551724137 0.048142076502732244 0.016766163639435505
3.155172413793103 0.013722627737226276 0.009476690433353273
3.189655172413793 0.0 0.0
3.2241379310344827 0.0 0.0
3.2586206896551726 0.0 0.0
3.293103448275862 0.0 0.0
3.3275862068965516 0.0 0.0
3.362068965517241 nan nan
3.396551724137931 nan nan
3.4310344827586206 nan nan
3.4655172413793105 nan nan
3.5 nan nan
