# Supplementary material for: Phase transitions of the typical algorithmic complexity of the random satisfiability problem studied with linear programming
Source: PLoS One. 2019 Apr 19;14(4):e0215309. doi: 10.1371/journal.pone.0215309 (PMC6474652; doi:10.1371/journal.pone.0215309)
Supplement: S1 File — Data used to arrive all shown plots, fit values and qualitative statements. (GZ) [file pone.0215309.s001.gz › data_revision/presolve/3sat_cplex_N4096.dat]

# alpha p err
1.5 1.0 0.0
1.506122448979592 1.0 0.0
1.5122448979591836 1.0 0.0
1.5183673469387755 1.0 0.0
1.5244897959183674 1.0 0.0
1.530612244897959 1.0 0.0
1.536734693877551 1.0 0.0
1.542857142857143 1.0 0.0
1.5489795918367346 0.9996019999999998 0.0003026483107502964
1.5551020408163265 0.999798 0.00021070358326331736
1.5612244897959184 0.99741 0.0007794228634059987
1.5673469387755101 0.998176 0.0005449990825680353
1.573469387755102 0.996892 0.0007855800404796471
1.579591836734694 0.9861920000000001 0.0018373720363606247
1.5857142857142856 0.9845480000000001 0.0018160660780929766
1.5918367346938775 0.9696820000000002 0.0023370228924852222
1.5979591836734695 0.9506180000000001 0.002888472952963208
1.6040816326530611 0.925112 0.0035137808696616302
1.610204081632653 0.8922599999999999 0.004420542953077148
1.616326530612245 0.8524319999999999 0.0048065555234492
1.6224489795918366 0.7935880000000001 0.006282408455361687
1.6285714285714286 0.7452259999999999 0.006917262753430728
1.6346938775510205 0.6985700000000002 0.006270207333095136
1.6408163265306124 0.621246 0.006268260045658605
1.646938775510204 0.570016 0.0061333631883331375
1.653061224489796 0.5120439999999999 0.0071686863510687935
1.6591836734693879 0.45562199999999997 0.007037095707747624
1.6653061224489796 0.4224400000000001 0.00711617874986288
1.6714285714285715 0.36767199999999994 0.007119973033656799
1.6775510204081634 0.3306180000000001 0.005532818088460888
1.683673469387755 0.302136 0.006305672367004174
1.689795918367347 0.263498 0.00682404542775032
1.695918367346939 0.23436999999999997 0.0069886407834428
1.7020408163265306 0.20949399999999996 0.005724854932659867
1.7081632653061225 0.18860400000000002 0.005898269576748761
1.7142857142857144 0.16536399999999996 0.00552220101046675
1.720408163265306 0.15395 0.004979186680573446
1.726530612244898 0.12178599999999999 0.004812588077116095
1.73265306122449 0.10947599999999999 0.0039023869618478382
1.7387755102040816 0.095512 0.004326321301059365
1.7448979591836735 0.08266399999999999 0.0040469128975059495
1.7510204081632654 0.061764 0.0033811690286053436
1.7571428571428571 0.056162000000000004 0.0033864075360180734
1.763265306122449 0.044914 0.0029646254400851383
1.769387755102041 0.037410000000000006 0.0026242522744583836
1.7755102040816326 0.032094 0.0024677852418717476
1.7816326530612245 0.022803999999999998 0.0018973623797261293
1.7877551020408164 0.019988000000000002 0.001944390907199476
1.7938775510204081 0.012894000000000001 0.001500254645051966
1.8 0.013982 0.0015551450093158517
