# Supplementary material for: Phase transitions of the typical algorithmic complexity of the random satisfiability problem studied with linear programming
Source: PLoS One. 2019 Apr 19;14(4):e0215309. doi: 10.1371/journal.pone.0215309 (PMC6474652; doi:10.1371/journal.pone.0215309)
Supplement: S1 File — Data used to arrive all shown plots, fit values and qualitative statements. (GZ) [file pone.0215309.s001.gz › data_revision/lp/3sat_smm_N16384.dat]

# alpha p err
1.0 0.9938680000000001 0.001104615770302053
1.02020202020202 0.992556 0.0012845481695911633
1.0404040404040404 0.9944700000000002 0.0010727068565083416
1.0606060606060606 0.990248 0.0014000342852944704
1.0808080808080809 0.9903119999999999 0.0013348617905985583
1.101010101010101 0.988522 0.0013673024537387418
1.121212121212121 0.9867440000000001 0.0016649516509496549
1.1414141414141414 0.9868780000000003 0.0015294168823443747
1.1616161616161615 0.9884880000000001 0.0016224228795230925
1.1818181818181819 0.9818760000000001 0.0016797094986931531
1.202020202020202 0.9830400000000001 0.001845426779907566
1.2222222222222223 0.983082 0.0018659249716963503
1.2424242424242424 0.9810960000000003 0.0018335713784851677
1.2626262626262625 0.9760999999999999 0.0020723899247004703
1.2828282828282829 0.9786320000000001 0.0017865542253175611
1.303030303030303 0.977722 0.0020061694843656677
1.3232323232323233 0.974776 0.001954129985441095
1.3434343434343434 0.974228 0.002177341498249645
1.3636363636363638 0.9747420000000001 0.00202154297505643
1.3838383838383839 0.9705839999999999 0.0023483917901406513
1.404040404040404 0.9687759999999999 0.0022480711732505237
1.4242424242424243 0.9673140000000001 0.002666871575460658
1.4444444444444444 0.9659240000000001 0.0028899522487404543
1.4646464646464648 0.964334 0.0025578201656879605
1.4848484848484849 0.9637120000000001 0.0028291793863238733
1.5050505050505052 0.962478 0.002939373402614904
1.5252525252525253 0.9592040000000001 0.002603072031273816
1.5454545454545454 0.953468 0.0031951488228250074
1.5656565656565657 0.9461360000000001 0.0031036597751686705
1.5858585858585859 0.9456219999999999 0.0035898629500302633
1.606060606060606 0.9461679999999998 0.0030517824299907082
1.6262626262626263 0.936204 0.0035699837534644255
1.6464646464646466 0.9381619999999999 0.0036194690218317913
1.6666666666666667 0.9310300000000001 0.004015507439913412
1.6868686868686869 0.9263080000000001 0.0035784264698327972
1.7070707070707072 0.9214779999999999 0.003940649185096291
1.7272727272727273 0.919194 0.0032143994773518726
1.7474747474747474 0.9142859999999999 0.0036447501972014422
1.7676767676767677 0.9085080000000001 0.003987622850772125
1.787878787878788 0.9025599999999998 0.004148156216923374
1.8080808080808082 0.8992259999999999 0.004312925225412562
1.8282828282828283 0.894746 0.004301335141557797
1.8484848484848486 0.8879379999999999 0.004813206415685903
1.8686868686868687 0.883562 0.0043684958509766295
1.8888888888888888 0.8715360000000001 0.004727610813085193
1.9090909090909092 0.8640680000000001 0.005268792651072915
1.9292929292929295 0.856532 0.00478089698696803
1.9494949494949496 0.8544240000000001 0.005313475698636444
1.9696969696969697 0.835092 0.005447599104192595
1.98989898989899 0.835982 0.005089133128539667
2.0101010101010104 0.832408 0.005445212208904259
2.0303030303030303 0.820788 0.005311784634188404
2.0505050505050506 0.808692 0.005530382988546088
2.070707070707071 0.8008700000000001 0.005240868248677887
2.090909090909091 0.797526 0.005192968707781705
2.111111111111111 0.774268 0.005337506533953852
2.1313131313131315 0.7722960000000001 0.005122146425083926
2.1515151515151514 0.7543599999999999 0.006099311436547575
2.1717171717171717 0.738196 0.005909313327282613
2.191919191919192 0.731198 0.005922330284609258
2.212121212121212 0.7153059999999999 0.005924556017120604
2.2323232323232327 0.703552 0.006324879129279873
2.2525252525252526 0.679672 0.0070124757397084835
2.272727272727273 0.6652460000000001 0.006605685732760824
2.2929292929292933 0.6517439999999999 0.00670844721228393
2.313131313131313 0.6158359999999999 0.006678226111775493
2.3333333333333335 0.607478 0.007202382661314242
2.353535353535354 0.590254 0.006769393178121653
2.3737373737373737 0.548922 0.007660125064253198
2.393939393939394 0.532342 0.006337967813108551
2.4141414141414144 0.5051560000000002 0.00677835260221833
2.4343434343434343 0.46903599999999995 0.007314882364057538
2.4545454545454546 0.424296 0.0064674248352802645
2.474747474747475 0.401972 0.006301493156387614
2.494949494949495 0.35700799999999994 0.006899212708708149
2.5151515151515156 0.303692 0.005799891033459163
2.5353535353535355 0.271892 0.00591874446145464
2.5555555555555554 0.22898600000000002 0.005779913840188278
2.575757575757576 0.19399999999999995 0.005289007468325224
2.595959595959596 0.144106 0.004563021367471338
2.6161616161616164 0.11189200000000002 0.004640811997915883
2.6363636363636367 0.07439599999999999 0.0036189479134135093
2.6565656565656566 0.048179999999999994 0.003137833647598292
2.676767676767677 0.032077999999999995 0.0024016486004409554
2.6969696969696972 0.019064 0.001929741951660895
2.717171717171717 0.008262 0.0013546054776206982
2.7373737373737375 0.003356 0.000771792718286458
2.757575757575758 0.0025560000000000005 0.0006844443001442848
2.7777777777777777 0.000638 0.00036077139576191463
2.7979797979797985 0.0 0.0
2.8181818181818183 0.0 0.0
2.8383838383838382 0.0 0.0
2.858585858585859 0.0 0.0
2.878787878787879 0.0 0.0
2.8989898989898992 0.0 0.0
2.9191919191919196 0.0 0.0
2.9393939393939394 0.0 0.0
2.95959595959596 0.0 0.0
2.97979797979798 0.0 0.0
3.0 0.0 0.0
