# Supplementary material for: Phase transitions of the typical algorithmic complexity of the random satisfiability problem studied with linear programming
Source: PLoS One. 2019 Apr 19;14(4):e0215309. doi: 10.1371/journal.pone.0215309 (PMC6474652; doi:10.1371/journal.pone.0215309)
Supplement: S1 File — Data used to arrive all shown plots, fit values and qualitative statements. (GZ) [file pone.0215309.s001.gz › data_revision/lp/4sat_smm_slopeCross.dat]

# num cross err
64 5.880472722556349 0.18938485892126664
128 5.274541507491631 0.19802117401553412
256 4.8793806727290345 0.1222646453923524
512 4.689390067717756 0.11628766058287757
1024 4.570384116563167 0.0669667202093025
2048 4.417730806550116 0.05144448494862517
4096 4.336284498733185 0.041283253392853526
8192 4.236309543011415 0.04239362446447914
16384 4.086017972749383 0.3732744364674827
