# Supplementary material for: Phase transitions of the typical algorithmic complexity of the random satisfiability problem studied with linear programming
Source: PLoS One. 2019 Apr 19;14(4):e0215309. doi: 10.1371/journal.pone.0215309 (PMC6474652; doi:10.1371/journal.pone.0215309)
Supplement: S1 File — Data used to arrive all shown plots, fit values and qualitative statements. (GZ) [file pone.0215309.s001.gz › data_revision/structural/3core_N2048.dat]

# alpha p err
1.2 0.0 0.0
1.205050505050505 0.0 0.0
1.2101010101010101 0.0 0.0
1.215151515151515 0.0 0.0
1.22020202020202 0.0 0.0
1.2252525252525253 0.0 0.0
1.2303030303030302 0.0 0.0
1.2353535353535352 0.0 0.0
1.2404040404040404 0.0 0.0
1.2454545454545454 0.0 0.0
1.2505050505050506 0.0 0.0
1.2555555555555555 0.0 0.0
1.2606060606060605 0.0 0.0
1.2656565656565657 0.0 0.0
1.2707070707070707 0.0 0.0
1.2757575757575756 0.0 0.0
1.2808080808080808 0.0 0.0
1.2858585858585858 0.0 0.0
1.2909090909090908 0.0 0.0
1.295959595959596 0.0 0.0
1.301010101010101 0.0 0.0
1.306060606060606 0.0 0.0
1.3111111111111111 0.0 0.0
1.316161616161616 0.0 0.0
1.3212121212121213 0.0 0.0
1.3262626262626263 0.0 0.0
1.3313131313131312 0.0 0.0
1.3363636363636364 0.0 0.0
1.3414141414141414 0.0 0.0
1.3464646464646464 0.0 0.0
1.3515151515151516 0.0 0.0
1.3565656565656565 0.0 0.0
1.3616161616161615 0.0 0.0
1.3666666666666667 0.0 0.0
1.3717171717171717 0.0 0.0
1.3767676767676766 0.0 0.0
1.3818181818181818 0.0 0.0
1.3868686868686868 0.0 0.0
1.3919191919191918 0.0 0.0
1.396969696969697 0.0 0.0
1.402020202020202 0.0 0.0
1.4070707070707071 0.0 0.0
1.412121212121212 0.0 0.0
1.417171717171717 0.0 0.0
1.4222222222222223 0.0 0.0
1.4272727272727272 0.0 0.0
1.4323232323232322 0.0 0.0
1.4373737373737374 0.0 0.0
1.4424242424242424 0.0 0.0
1.4474747474747474 0.0 0.0
1.4525252525252526 0.0 0.0
1.4575757575757575 0.0 0.0
1.4626262626262627 0.0 0.0
1.4676767676767677 0.0 0.0
1.4727272727272727 0.0 0.0
1.4777777777777779 0.0 0.0
1.4828282828282828 0.0 0.0
1.4878787878787878 0.0 0.0
1.492929292929293 0.000129755859375 0.00013504193926089955
1.497979797979798 0.00022731738281249998 0.00016070308752731753
1.503030303030303 0.0006699794921875001 0.00025878870286494764
1.5080808080808081 0.0020575458984374998 0.0005402238205114415
1.513131313131313 0.005309641601562501 0.0008715070029479098
1.518181818181818 0.0184312197265625 0.0014327966999073858
1.5232323232323233 0.036947622070312505 0.002256220855117822
1.5282828282828282 0.0719563671875 0.0032222574524791423
1.5333333333333332 0.1316332783203125 0.003286994541657347
1.5383838383838384 0.20825629687499997 0.004948930637746095
1.5434343434343434 0.296745673828125 0.00446172800825732
1.5484848484848484 0.40326945996093755 0.005123819754281918
1.5535353535353535 0.5020861953125 0.0038347927102020166
1.5585858585858585 0.5775036259765626 0.003415769369961373
1.5636363636363635 0.6326993505859375 0.002590970342881378
1.5686868686868687 0.6715210947265626 0.0020066883488866903
1.5737373737373737 0.6956888730468751 0.0011407892764852185
1.5787878787878789 0.7104249101562499 0.0007675484909345953
1.5838383838383838 0.7201819365234374 0.0005451980039447755
1.5888888888888888 0.729539708984375 0.0003656724665630071
1.593939393939394 0.7370538330078122 0.0003247013640174486
1.598989898989899 0.7428768681640624 0.00028046924054370967
1.6040404040404042 0.7500008388671876 0.0002561512201589495
1.6090909090909091 0.7550872460937499 0.0002481284595315579
1.614141414141414 0.7600253056640625 0.00026870361483356445
1.6191919191919193 0.7660971386718749 0.00025346246467052534
1.6242424242424243 0.7707384667968751 0.0002446899552301224
1.6292929292929292 0.7753758769531249 0.00021178646791471107
1.6343434343434344 0.779969994140625 0.0002198002027727658
1.6393939393939394 0.7836395380859377 0.00020902931424632247
1.6444444444444444 0.7877662285156249 0.00020288095803246262
1.6494949494949496 0.79228865625 0.0001959426386255198
1.6545454545454545 0.7959483554687501 0.0001698644073305115
1.6595959595959595 0.7994405712890624 0.00020804049239644468
1.6646464646464647 0.8030781787109373 0.0001921854373852241
1.6696969696969697 0.8066267509765624 0.00016269509283483295
1.6747474747474747 0.8098035244140624 0.00018360935101132759
1.6797979797979798 0.8137014960937499 0.00015801101006401814
1.6848484848484848 0.8167879052734375 0.000182638629034006
1.6898989898989898 0.8197986298828126 0.00015567762072323345
1.694949494949495 0.8230399863281248 0.00016222130714242628
1.7 0.8258737431640624 0.0001780035541345655
