# Supplementary material for: Phase transitions of the typical algorithmic complexity of the random satisfiability problem studied with linear programming
Source: PLoS One. 2019 Apr 19;14(4):e0215309. doi: 10.1371/journal.pone.0215309 (PMC6474652; doi:10.1371/journal.pone.0215309)
Supplement: S1 File — Data used to arrive all shown plots, fit values and qualitative statements. (GZ) [file pone.0215309.s001.gz › data_revision/structural/binode_N1024.dat]

# alpha p err
0.005050505050505051 2.000516 0.0003009053007176511
0.010101010101010102 2.0012659999999998 0.000499643873173689
0.015151515151515152 2.0054959999999995 0.001032465011513737
0.020202020202020204 2.009798 0.001708916615871015
0.025252525252525256 2.0116199999999997 0.0018548315287378683
0.030303030303030304 2.018864 0.0025941287554784287
0.03535353535353536 2.0300619999999996 0.002766614537661521
0.04040404040404041 2.037292 0.003250405513162942
0.045454545454545456 2.056164 0.004071793707937601
0.05050505050505051 2.068104 0.004983611541843914
0.05555555555555556 2.0893669999999998 0.004923434878212568
0.06060606060606061 2.107648 0.0067289297811762155
0.06565656565656566 2.126884 0.007107696110555118
0.07070707070707072 2.1626670000000003 0.008560397829540392
0.07575757575757576 2.2177350000000002 0.008919241839977221
0.08080808080808081 2.252943 0.010471965001851399
0.08585858585858587 2.297547 0.011098382359605394
0.09090909090909091 2.3754500000000003 0.012922511365829776
0.09595959595959597 2.455028 0.017049106017618613
0.10101010101010102 2.527251 0.01602792871833414
0.10606060606060606 2.6024650000000005 0.015699683914015605
0.11111111111111112 2.724221 0.021141165034122417
0.11616161616161617 2.8886309999999997 0.018822479618796236
0.12121212121212122 3.108442 0.025300692401592485
0.12626262626262627 3.258594 0.026277818859258437
0.13131313131313133 3.5890299999999997 0.03803053378536777
0.13636363636363638 3.857721 0.037668557962842165
0.14141414141414144 4.1415679999999995 0.04417214479737201
0.14646464646464646 4.628018000000001 0.05310226432083663
0.15151515151515152 5.210133999999999 0.05445069920579537
0.15656565656565657 5.771782000000001 0.06463935856736204
0.16161616161616163 6.8829899999999995 0.08054279421524936
0.16666666666666669 7.857646 0.10505448531119464
0.17171717171717174 9.124919 0.1043410386137688
0.1767676767676768 11.026653000000001 0.12452639596085642
0.18181818181818182 13.214768 0.141763574221307
0.18686868686868688 15.990872999999999 0.15024902718819838
0.19191919191919193 19.25523 0.20168564326694152
0.196969696969697 23.119466000000006 0.19444923101930753
0.20202020202020204 28.323890000000002 0.2227035399359429
0.2070707070707071 35.125986999999995 0.2817044648758696
0.21212121212121213 42.917567 0.33295876533138485
0.21717171717171718 51.42855099999999 0.3224612741074499
0.22222222222222224 60.036220000000014 0.40071147949615826
0.2272727272727273 71.53964 0.4042038713322772
0.23232323232323235 82.85699299999999 0.42042612317861583
0.2373737373737374 98.06874599999999 0.35854541481380015
0.24242424242424243 111.386209 0.40181925914395905
0.2474747474747475 125.32739400000003 0.4720620386813586
0.25252525252525254 139.738055 0.41085772704793927
0.2575757575757576 154.627819 0.3959977355225668
0.26262626262626265 168.851581 0.36965288357998827
0.2676767676767677 186.38072 0.3372026367038065
0.27272727272727276 201.80259299999997 0.4072333015005036
0.2777777777777778 216.17630900000003 0.40009484952820745
0.2828282828282829 230.831817 0.31666882576439354
0.2878787878787879 246.30683199999999 0.3626261650460426
0.29292929292929293 261.195112 0.3604065333148108
0.297979797979798 278.965013 0.3232367502791107
0.30303030303030304 293.634332 0.3611489066520894
0.3080808080808081 308.38388199999997 0.34829295869425725
0.31313131313131315 323.25078599999995 0.29673132393463286
0.31818181818181823 338.231656 0.3258218406798436
0.32323232323232326 352.935977 0.30451105689449576
0.3282828282828283 370.9591769999999 0.294881629761841
0.33333333333333337 385.3859900000001 0.3136343490435967
0.3383838383838384 400.668532 0.27959321804364506
0.3434343434343435 415.1411779999999 0.27486557244587795
0.3484848484848485 430.027128 0.30727109498942423
0.3535353535353536 447.69498200000004 0.2829214963130236
0.3585858585858586 461.813097 0.26296881581472725
0.36363636363636365 476.767379 0.255949385736712
0.36868686868686873 490.735733 0.28571638946864886
0.37373737373737376 505.85278100000016 0.26473664902880073
0.37878787878787884 519.6080310000001 0.2681226479411961
0.38383838383838387 537.380091 0.2729962644781037
0.3888888888888889 551.407235 0.2315200118240323
0.393939393939394 565.4967790000001 0.22729267093111608
0.398989898989899 579.958124 0.22449653677506692
0.4040404040404041 593.848462 0.27654737669340007
0.4090909090909091 607.3771820000001 0.26280749471048087
0.4141414141414142 623.8842719999999 0.24531609326744805
0.4191919191919192 637.8761070000002 0.23554661248042025
0.42424242424242425 652.6117320000001 0.2484515465357363
0.42929292929292934 665.792815 0.23374912208391135
0.43434343434343436 678.769547 0.24839231971017622
0.43939393939393945 692.7394100000002 0.2129116678343347
0.4444444444444445 709.3306359999998 0.24376150004461264
0.44949494949494956 722.41292 0.19475495115657057
0.4545454545454546 735.3273659999999 0.2123030095029298
0.4595959595959596 749.2537070000002 0.2012858048919442
0.4646464646464647 761.6193209999999 0.20584622332945754
0.4696969696969697 775.3176830000001 0.18665418776711182
0.4747474747474748 790.659604 0.21497049607794683
0.47979797979797983 803.2920190000001 0.2011747880302107
0.48484848484848486 816.386991 0.17671247612718363
0.48989898989898994 828.9998919999998 0.2038048403154353
0.494949494949495 841.3900839999999 0.2144371608280649
0.5 856.5840659999998 0.18861240532902654
