# Supplementary material for: Phase transitions of the typical algorithmic complexity of the random satisfiability problem studied with linear programming
Source: PLoS One. 2019 Apr 19;14(4):e0215309. doi: 10.1371/journal.pone.0215309 (PMC6474652; doi:10.1371/journal.pone.0215309)
Supplement: S1 File — Data used to arrive all shown plots, fit values and qualitative statements. (GZ) [file pone.0215309.s001.gz › data_revision/lp/3sat_smmir_slopeCross.dat]

# num cross err
512 3.4921827114063317 0.010597047634617027
1024 3.354637906835874 0.005369379613523523
2048 3.2786470115952033 0.002999625112318814
4096 3.2021081859665355 0.002608499135457418
8192 3.1519915108746455 0.0017941661307293863
