# Supplementary material for: Phase transitions of the typical algorithmic complexity of the random satisfiability problem studied with linear programming
Source: PLoS One. 2019 Apr 19;14(4):e0215309. doi: 10.1371/journal.pone.0215309 (PMC6474652; doi:10.1371/journal.pone.0215309)
Supplement: S1 File — Data used to arrive all shown plots, fit values and qualitative statements. (GZ) [file pone.0215309.s001.gz › data_revision/structural/biedge_N4096.dat]

# alpha p err
0.005025125628140704 1.001209 0.0005424195792926611
0.010050251256281407 1.0017580000000001 0.0006761922803463307
0.01507537688442211 1.007414 0.0015996887197201823
0.020100502512562814 1.0164440000000001 0.002566293825733913
0.02512562814070352 1.0168929999999998 0.0025278945784980807
0.03015075376884422 1.0387119999999999 0.003529370482111507
0.035175879396984924 1.0451489999999999 0.0038183110140479677
0.04020100502512563 1.058145 0.004464759232030322
0.04522613065326633 1.077169 0.005493372279392695
0.05025125628140704 1.097198 0.005322480248906517
0.05527638190954774 1.11578 0.006615436493535397
0.06030150753768844 1.1503050000000001 0.007748243349301822
0.06532663316582915 1.192941 0.009356645713074742
0.07035175879396985 1.240273 0.01003590409479883
0.07537688442211056 1.28498 0.011149573982892793
0.08040201005025126 1.3538240000000001 0.014511837375053507
0.08542713567839195 1.411052 0.013149703266614056
0.09045226130653267 1.506088 0.017276471167457782
0.09547738693467336 1.6068409999999997 0.018689869421694743
0.10050251256281408 1.667342 0.018843625871896315
0.10552763819095477 1.8431429999999998 0.020690656127827358
0.11055276381909548 1.9905430000000002 0.02359871714733663
0.11557788944723618 2.187961 0.025036169415467706
0.12060301507537688 2.384805 0.028439494984967652
0.12562814070351758 2.679481 0.03691041504778833
0.1306532663316583 3.0609360000000003 0.03660631235183353
0.135678391959799 3.486241 0.04617971869771406
0.1407035175879397 4.012389 0.052754425207749145
0.1457286432160804 4.787649999999999 0.07264484909475692
0.15075376884422112 5.799259000000001 0.08325796309663117
0.15577889447236182 7.110442999999999 0.10082600781048513
0.16080402010050251 9.398714 0.12884182552261514
0.1658291457286432 12.228867000000003 0.1345407284468165
0.1708542713567839 15.888721 0.20438026974001183
0.17587939698492464 22.44324 0.26238471335045405
0.18090452261306533 30.021676999999997 0.36655602541903487
0.18592964824120603 41.956067000000004 0.3761511621821739
0.19095477386934673 59.699563 0.5414161029476311
0.19597989949748745 81.440342 0.602437286724519
0.20100502512562815 109.69923399999999 0.6537871098790496
0.20603015075376885 144.189336 0.6409424218321014
0.21105527638190955 184.92290700000004 0.751595576923521
0.21608040201005024 230.887283 0.8173224631753367
0.22110552763819097 276.936173 0.8011139870024714
0.22613065326633167 327.19733199999996 0.7847851410265086
0.23115577889447236 375.8145840000001 0.7343279704219359
0.23618090452261306 429.2852740000001 0.8418689990277592
0.24120603015075376 480.3429059999999 0.8561324973180255
0.24623115577889448 535.1985720000001 0.6975434269033014
0.25125628140703515 591.9987789999999 0.7253855274672928
0.2562814070351759 645.533198 0.7365694350134296
0.2613065326633166 704.6166829999999 0.6712227800149493
0.2663316582914573 760.239882 0.6409126009652192
0.271356783919598 817.733922 0.7815304419637121
0.2763819095477387 878.5213550000002 0.7459143340055928
0.2814070351758794 935.8790030000001 0.6362395588856523
0.2864321608040201 996.3586779999999 0.7112214398596306
0.2914572864321608 1053.903773 0.6567602746596325
0.2964824120603015 1115.0179 0.5889068821129516
0.30150753768844224 1172.6855 0.641902375131916
0.3065326633165829 1234.325472 0.6143035844075856
0.31155778894472363 1297.0779029999999 0.5854773618945395
0.3165829145728643 1354.917408 0.7056985494784508
0.32160804020100503 1415.972906 0.5613941052095209
0.32663316582914576 1475.8809730000003 0.5693161246363924
0.3316582914572864 1537.7200930000004 0.5577435760732626
0.33668341708542715 1597.504572 0.49764254120402734
0.3417085427135678 1656.5650219999998 0.5232496521890797
0.34673366834170855 1717.714658 0.534840236926883
0.35175879396984927 1775.5559569999996 0.6341188472605194
0.35678391959798994 1837.2909789999997 0.5742729614556126
0.36180904522613067 1894.3564580000002 0.5812396841544709
0.36683417085427134 1956.3346479999998 0.582393149939105
0.37185929648241206 2016.020068 0.622208710945132
0.3768844221105528 2073.241291 0.4567544417069145
0.38190954773869346 2132.5264909999996 0.5723357705219793
0.3869346733668342 2189.3928309999997 0.5267463871152839
0.3919597989949749 2249.564782 0.5241755180051997
0.3969849246231156 2309.059557 0.4470952214584791
0.4020100502512563 2364.078575 0.46362599568507545
0.40703517587939697 2423.551158 0.44776428959442527
0.4120603015075377 2478.933196 0.36490236116528046
0.4170854271356784 2535.306801 0.4354105794523292
0.4221105527638191 2590.297514 0.4549900333018226
0.4271356783919598 2648.09437 0.4481245968477979
0.4321608040201005 2705.3658659999996 0.42926682802656113
0.4371859296482412 2759.7046010000004 0.4154337045774888
0.44221105527638194 2815.2991379999994 0.44981716903202995
0.4472361809045226 2868.702657 0.41659903006486343
0.45226130653266333 2923.893796 0.4068027079359298
0.457286432160804 2980.01267 0.43406127320918453
0.4623115577889447 3032.158269 0.4068517009169407
0.46733668341708545 3087.5957540000004 0.43207150228173424
0.4723618090452261 3138.432465 0.39856015138872636
0.47738693467336685 3193.1442179999995 0.40773067983169414
0.4824120603015075 3243.9423639999995 0.3882446601100931
0.48743718592964824 3297.546757000001 0.4021403429786701
0.49246231155778897 3350.686639 0.398979472628609
0.49748743718592964 3401.057288 0.415597251261355
0.5025125628140703 3453.668345 0.35846042944095774
0.507537688442211 3502.6808530000003 0.3632543275599042
0.5125628140703518 3554.7292520000005 0.3723576104982946
0.5175879396984925 3606.8978569999995 0.3257793134178353
0.5226130653266332 3655.538672000001 0.39839503312164265
0.5276381909547738 3705.9285870000003 0.35919083636834725
0.5326633165829145 3754.2817669999995 0.35410443348114357
0.5376884422110553 3804.932672000001 0.37329922182613473
0.542713567839196 3852.412458 0.318936867163371
0.5477386934673367 3902.3498939999995 0.33399169385478833
0.5527638190954774 3950.50522 0.3287534751147245
0.5577889447236181 3996.905262 0.35612561569758444
0.5628140703517588 4046.785427999999 0.33608966782097016
0.5678391959798995 4092.6648319999995 0.3197474812660801
0.5728643216080402 4140.8931840000005 0.2894130269079031
0.577889447236181 4188.688923 0.31845979553310155
0.5829145728643216 4233.769046 0.31327659549348336
0.5879396984924623 4281.608241 0.3442381928534157
0.592964824120603 4325.896612 0.3594277332872446
0.5979899497487438 4372.814975 0.37884158018228686
0.6030150753768845 4416.980618 0.26908566531129285
0.6080402010050251 4463.123396999999 0.3209362346183048
0.6130653266331658 4508.918054 0.2942686196046415
0.6180904522613065 4552.988595 0.2780636112025232
0.6231155778894473 4597.62412 0.33861575243926695
0.628140703517588 4640.647099999999 0.2739506240182775
0.6331658291457286 4685.3868489999995 0.28639542227313647
0.6381909547738693 4729.828439 0.2850930819557299
0.6432160804020101 4771.744099 0.2718177376460161
0.6482412060301508 4816.094402 0.281999450701618
0.6532663316582915 4857.543853000001 0.2749603074827437
0.6582914572864321 4901.418284 0.2882307584974262
0.6633165829145728 4942.328472 0.28985458046410617
0.6683417085427136 4985.571127 0.29682746700906915
0.6733668341708543 5028.185933 0.265736571083093
0.678391959798995 5068.748649 0.32058187019701734
0.6834170854271356 5110.855032 0.320808015448494
0.6884422110552764 5150.437722999999 0.3235953707502485
0.6934673366834171 5192.721097999999 0.25754001824183065
0.6984924623115578 5235.065708 0.28505963399962386
0.7035175879396985 5274.437501 0.26830764972136484
0.7085427135678392 5315.266213 0.2290680831783988
0.7135678391959799 5353.61202 0.27313664345895317
0.7185929648241206 5394.713773 0.2964768978706705
0.7236180904522613 5433.214138000001 0.2636842019462056
0.7286432160804021 5473.1426679999995 0.2863551685861871
0.7336683417085427 5513.624438999998 0.2864360511161064
0.7386934673366834 5551.168565999999 0.288495497788107
0.7437185929648241 5591.054604000001 0.3084068410136634
0.7487437185929648 5627.811127000001 0.3061494964408456
0.7537688442211056 5667.384518000001 0.2747049993647532
0.7587939698492463 5706.232943000001 0.29446816508921775
0.7638190954773869 5743.280602999999 0.26574912171257553
0.7688442211055276 5782.327662999999 0.29115169676817615
0.7738693467336684 5818.077356000002 0.28542806775789153
0.7788944723618091 5856.204243000001 0.26699215616007255
0.7839195979899498 5892.964279 0.24733927924815993
0.7889447236180904 5930.372790000001 0.28159160800711475
0.7939698492462312 5968.353378 0.2674132029574675
0.7989949748743719 6004.114546000001 0.28327329892524233
0.8040201005025126 6041.034603000002 0.24225850426971776
0.8090452261306533 6076.446038999999 0.22836752741794897
0.8140703517587939 6113.555152999999 0.26995833843575984
0.8190954773869347 6150.068781 0.2399349018775532
0.8241206030150754 6183.900065 0.2562223024543564
0.8291457286432161 6221.196004000001 0.24674699427551786
0.8341708542713568 6255.774188999998 0.2681398157286844
0.8391959798994975 6291.305756999998 0.2636996076049016
0.8442211055276382 6325.2786780000015 0.25529034042833854
0.8492462311557789 6361.553132999998 0.25261984682721167
0.8542713567839196 6397.224058999999 0.2482472368809051
0.8592964824120604 6430.208693000002 0.23920330025103675
0.864321608040201 6465.565645999999 0.22523932046606593
0.8693467336683417 6498.498144999999 0.2586517177113107
0.8743718592964824 6533.494476999999 0.24149090949971222
0.8793969849246231 6568.390138 0.20976285075295165
0.8844221105527639 6601.056896000002 0.2139823987714737
0.8894472361809045 6635.566855999999 0.22234248731180445
0.8944723618090452 6668.197318999999 0.2294017417959124
0.8994974874371859 6702.271538000001 0.24335209092179264
0.9045226130653267 6734.567282999999 0.2472079011904603
0.9095477386934674 6768.571387 0.2264268772275087
0.914572864321608 6801.943964000001 0.18968749590833772
0.9195979899497487 6833.751326000001 0.2321176609480254
0.9246231155778895 6867.186132 0.2513228870915191
0.9296482412060302 6898.714276999999 0.22742481520496793
0.9346733668341709 6931.7394490000015 0.2374661556916948
0.9396984924623115 6965.152158999999 0.23702138219786614
0.9447236180904522 6996.297468000001 0.2502860698800742
0.949748743718593 7028.936047 0.2409115877059816
0.9547738693467337 7059.7045 0.22778773364693325
0.9597989949748744 7091.824144 0.23490238284012296
0.964824120603015 7122.811071000001 0.22930432586196456
0.9698492462311558 7155.376845999999 0.24839931941132903
0.9748743718592965 7187.343860000001 0.22866862924328338
0.9798994974874372 7217.582870999999 0.20128787956304547
0.9849246231155779 7249.168909 0.23946022805258696
0.9899497487437187 7279.135756999999 0.22297823985983314
0.9949748743718593 7311.103602 0.21851639708727466
1.0 7342.137561000001 0.2109899129792401
