# Supplementary material for: Phase transitions of the typical algorithmic complexity of the random satisfiability problem studied with linear programming
Source: PLoS One. 2019 Apr 19;14(4):e0215309. doi: 10.1371/journal.pone.0215309 (PMC6474652; doi:10.1371/journal.pone.0215309)
Supplement: S1 File — Data used to arrive all shown plots, fit values and qualitative statements. (GZ) [file pone.0215309.s001.gz › data_revision/lp/3sat_smm_N32768.dat]

# alpha p err
1.5 0.9548680000000003 0.0030542062798704296
1.5121212121212122 0.9524900000000001 0.0030595914759980695
1.5242424242424242 0.9529120000000002 0.003122860227419739
1.5363636363636364 0.9590859999999999 0.0031582596473374407
1.5484848484848486 0.9540180000000003 0.002801298984399912
1.5606060606060606 0.953672 0.003293693367634581
1.5727272727272728 0.9486979999999997 0.002777840168188236
1.584848484848485 0.9501539999999998 0.0032220310364737366
1.596969696969697 0.9491819999999999 0.0031016247355217003
1.6090909090909091 0.9413680000000001 0.00318078229371329
1.6212121212121213 0.9396559999999998 0.003151390804073654
1.6333333333333333 0.9352459999999999 0.003914266725709939
1.6454545454545455 0.9293040000000002 0.003303874089610567
1.6575757575757577 0.9296039999999999 0.003647572343353859
1.6696969696969697 0.926166 0.00337414344686174
1.6818181818181819 0.9255199999999999 0.003555390273936185
1.6939393939393939 0.9193299999999998 0.004222546624964605
1.706060606060606 0.9202600000000003 0.003938679981922879
1.7181818181818183 0.91508 0.004267458259901308
1.7303030303030305 0.9247299999999999 0.00385998704661039
1.7424242424242424 0.911886 0.0037169078546555284
1.7545454545454546 0.9187139999999999 0.003506366210195391
1.7666666666666666 0.90673 0.0044473250387170975
1.7787878787878788 0.91227 0.003572380158941652
1.790909090909091 0.9013439999999998 0.004318433049151047
1.8030303030303032 0.8988840000000002 0.004276744556318511
1.8151515151515152 0.894826 0.004337617318298147
1.8272727272727274 0.8920120000000001 0.004744328825028887
1.8393939393939394 0.8808700000000002 0.004878227136983275
1.8515151515151516 0.8817619999999999 0.004775746643196225
1.8636363636363638 0.879508 0.00417079560755499
1.8757575757575757 0.8740799999999999 0.004805496852563738
1.887878787878788 0.8686679999999999 0.004895158424402628
1.9000000000000001 0.8695499999999999 0.004340910042836641
1.912121212121212 0.8670000000000002 0.004305159695063583
1.9242424242424243 0.8619920000000002 0.00475780789860204
1.9363636363636365 0.8588720000000001 0.004612029488197143
1.9484848484848485 0.848656 0.004328425117753573
1.9606060606060607 0.847888 0.004253123087802659
1.9727272727272727 0.8467740000000002 0.005542826354848221
1.9848484848484849 0.841468 0.005159086740887381
1.996969696969697 0.8279340000000001 0.005482995896405544
2.0090909090909093 0.826482 0.004825191809658976
2.0212121212121215 0.823134 0.005214522413414301
2.033333333333333 0.8138980000000001 0.005193649583866816
2.0454545454545454 0.806044 0.005353546861660976
2.0575757575757576 0.808478 0.00554435893498968
2.06969696969697 0.796084 0.005377001394829651
2.081818181818182 0.7945799999999998 0.005617294722551061
2.0939393939393938 0.7878959999999998 0.005974377289726518
2.1060606060606064 0.77012 0.006045295691692844
2.118181818181818 0.7747800000000002 0.005626544232475205
2.1303030303030304 0.7628159999999999 0.005780220065014827
2.1424242424242426 0.75319 0.006018994932710949
2.1545454545454548 0.7518539999999999 0.006510106297135258
2.166666666666667 0.744412 0.006060615150296217
2.1787878787878787 0.747102 0.005989824371381855
2.190909090909091 0.729862 0.006623817328399083
2.203030303030303 0.7211420000000001 0.005994617252168816
2.2151515151515153 0.7117699999999999 0.0065298315445346655
2.2272727272727275 0.701604 0.005919322934255236
2.2393939393939393 0.692778 0.005556322164885694
2.2515151515151515 0.682078 0.006239929166264632
2.2636363636363637 0.6713040000000001 0.006417568386858062
2.275757575757576 0.6600919999999999 0.006620297274292144
2.287878787878788 0.6465879999999999 0.006853484952927233
2.3000000000000003 0.637562 0.006640824948754475
2.3121212121212125 0.6434440000000001 0.0063876493328923435
2.324242424242424 0.629708 0.007078385126566654
2.3363636363636364 0.606964 0.006932207729143719
2.3484848484848486 0.593428 0.007556561122627143
2.360606060606061 0.5662420000000001 0.005942746503090975
2.372727272727273 0.571098 0.006685775646849066
2.3848484848484848 0.5441360000000001 0.007581444717202656
2.396969696969697 0.53542 0.007258567351757504
2.409090909090909 0.506576 0.005977844427550788
2.4212121212121214 0.484008 0.006666988525563847
2.4333333333333336 0.45995600000000003 0.007284535949530346
2.4454545454545453 0.4443399999999999 0.006188925593348171
2.457575757575758 0.42615000000000003 0.006693242861274343
2.4696969696969697 0.38535 0.006849605828075069
2.481818181818182 0.37409800000000004 0.006380187771531493
2.493939393939394 0.352768 0.006487077616307667
2.506060606060606 0.31037800000000004 0.006632157718269372
2.5181818181818185 0.28675799999999996 0.007075325858220242
2.5303030303030303 0.26595799999999997 0.00591670820642695
2.5424242424242425 0.22580200000000006 0.006875492418729003
2.5545454545454547 0.19796200000000003 0.004901403472476021
2.566666666666667 0.168 0.005818384655555182
2.578787878787879 0.141932 0.0050225268540845065
2.590909090909091 0.11704 0.004731764998391194
2.6030303030303035 0.08395800000000003 0.003531378767563739
2.6151515151515152 0.06150999999999999 0.003395452841669282
2.6272727272727274 0.039338 0.0026120788655781433
2.6393939393939396 0.029913999999999996 0.0025309689844010335
2.6515151515151514 0.021178 0.0021870336074235348
2.663636363636364 0.014502000000000004 0.0018483495340438183
2.675757575757576 0.010013999999999999 0.0015682487047659244
2.687878787878788 0.0034939999999999993 0.0008032210156613185
2.7 0.0029980000000000002 0.0006371781540511257
