# Supplementary material for: Phase transitions of the typical algorithmic complexity of the random satisfiability problem studied with linear programming
Source: PLoS One. 2019 Apr 19;14(4):e0215309. doi: 10.1371/journal.pone.0215309 (PMC6474652; doi:10.1371/journal.pone.0215309)
Supplement: S1 File — Data used to arrive all shown plots, fit values and qualitative statements. (GZ) [file pone.0215309.s001.gz › data_revision/structural/3core_N16384.dat]

# alpha p err
1.5 0.0 0.0
1.501010101010101 0.0 0.0
1.502020202020202 0.0 0.0
1.503030303030303 0.0 0.0
1.504040404040404 0.0 0.0
1.505050505050505 0.0 0.0
1.506060606060606 0.0 0.0
1.507070707070707 0.0 0.0
1.5080808080808081 0.0 0.0
1.509090909090909 0.0 0.0
1.5101010101010102 0.0 0.0
1.511111111111111 0.0 0.0
1.5121212121212122 0.0 0.0
1.513131313131313 0.0 0.0
1.5141414141414142 0.0 0.0
1.5151515151515151 0.0 0.0
1.5161616161616163 0.0 0.0
1.5171717171717172 0.0 0.0
1.5181818181818183 0.0 0.0
1.5191919191919192 0.0 0.0
1.5202020202020203 0.0 0.0
1.5212121212121212 0.0 0.0
1.5222222222222221 0.0 0.0
1.5232323232323233 0.0 0.0
1.5242424242424242 0.0 0.0
1.5252525252525253 0.0 0.0
1.5262626262626262 0.0 0.0
1.5272727272727273 0.0 0.0
1.5282828282828282 0.0 0.0
1.5292929292929294 0.0 0.0
1.5303030303030303 0.0 0.0
1.5313131313131314 0.0 0.0
1.5323232323232323 0.0001536767578125 0.00014375144401115267
1.5333333333333334 0.0002443492431640625 0.00017187395149340296
1.5343434343434343 0.00039597375488281244 0.00021260013663373413
1.5353535353535355 0.0008833608398437499 0.0003365576003437906
1.5363636363636364 0.000898633544921875 0.0003681759876973772
1.5373737373737375 0.0024763966064453124 0.0006119172864649295
1.5383838383838384 0.003423309448242187 0.0007142014261916145
1.5393939393939395 0.00530451025390625 0.0008123460249227496
1.5404040404040404 0.011250022583007812 0.001165356793448467
1.5414141414141413 0.01805661877441406 0.0015954515566269723
1.5424242424242425 0.02592006555175781 0.001683745486396475
1.5434343434343434 0.042132591308593745 0.0023065855192000977
1.5444444444444445 0.06545416723632813 0.0028889866343950184
1.5454545454545454 0.09763992199707033 0.003145686320953173
1.5464646464646465 0.12412337060546876 0.003553782515435972
1.5474747474747474 0.1572933994140625 0.0036755281154780043
1.5484848484848486 0.203618837890625 0.004466135502069792
1.5494949494949495 0.2501326917724609 0.004594489980921549
1.5505050505050506 0.30948316540527343 0.0050173609067243
1.5515151515151515 0.3640212565917969 0.0050458634503770024
1.5525252525252526 0.4179261724853516 0.004328505700404377
1.5535353535353535 0.4679414282226562 0.004410245385547246
1.5545454545454547 0.5087522214355469 0.003760810486418637
1.5555555555555556 0.550349281982422 0.0034926082197032898
1.5565656565656567 0.5833543031005859 0.0028648756157988583
1.5575757575757576 0.610141105834961 0.0024879691527477732
1.5585858585858587 0.6271399571533203 0.0023599485793811326
1.5595959595959596 0.6493821093750001 0.0015283259823288776
1.5606060606060606 0.6567912299804687 0.0013992755099150175
1.5616161616161617 0.6697637860107422 0.0008833433999687917
1.5626262626262626 0.6745935910644532 0.0007071204575422159
1.5636363636363637 0.6791300389404296 0.0005514028187407369
1.5646464646464646 0.6834809862060547 0.000412995236243807
1.5656565656565657 0.68611849609375 0.0004039287994885822
1.5666666666666667 0.6887087451171877 0.0003708105631741881
1.5676767676767678 0.6917109028320312 0.00022091738466798068
1.5686868686868687 0.693968057373047 0.00024006488529931068
1.5696969696969698 0.6965893978271482 0.00016653574732682043
1.5707070707070707 0.6986278188476562 0.0002379830197752868
1.5717171717171718 0.7009541773681643 0.00015161093868182055
1.5727272727272728 0.7028406037597656 0.00015154852779736673
1.5737373737373739 0.7047957702636719 0.0001485611863611865
1.5747474747474748 0.7071250859375 0.0001384881216470096
1.575757575757576 0.7088621450195314 0.00013753892204279345
1.5767676767676768 0.7105370167236329 0.0001445345084683433
1.577777777777778 0.7123576657714843 0.0001430054114606179
1.5787878787878789 0.7138641336669923 0.00013482216698821803
1.5797979797979798 0.7157742364501953 0.00012257017680445347
1.5808080808080809 0.7175958118896485 0.00013973086885141176
1.5818181818181818 0.7190422065429689 0.00012862677467973693
1.582828282828283 0.7208905970458983 0.00012387221152999347
1.5838383838383838 0.722403744140625 0.00012801135903766397
1.584848484848485 0.7240402841796876 0.0001412570677913177
1.5858585858585859 0.7254255635986329 0.00010232521515448644
1.586868686868687 0.7270428315429688 0.0001242406568238015
1.587878787878788 0.7282682977294924 0.0001106430504961614
1.588888888888889 0.729897740600586 0.00011846858790563428
1.58989898989899 0.7313223728027345 0.0001257266469938707
1.590909090909091 0.7327547834472657 0.00011389502547234679
1.591919191919192 0.7340712656249999 0.00011413995116842031
1.592929292929293 0.7352095891113283 0.00011691478854463069
1.593939393939394 0.7368765352783204 0.00012811273388013304
1.5949494949494951 0.7380011593017577 0.00011713739799713373
1.595959595959596 0.7394066325683595 9.137849086630923e-05
1.5969696969696972 0.7406323557128905 0.00010900841638762783
1.597979797979798 0.7421170404052735 0.00010394900392280589
1.598989898989899 0.7430983067626953 0.00010758610279993615
1.6 0.7444390212402344 0.00010018195536227817
