# Supplementary material for: Phase transitions of the typical algorithmic complexity of the random satisfiability problem studied with linear programming
Source: PLoS One. 2019 Apr 19;14(4):e0215309. doi: 10.1371/journal.pone.0215309 (PMC6474652; doi:10.1371/journal.pone.0215309)
Supplement: S1 File — Data used to arrive all shown plots, fit values and qualitative statements. (GZ) [file pone.0215309.s001.gz › data_revision/lp/2sat_smm_slopeCross.dat]

# num cross err
64 1.634098196045696 0.04708880415901375
128 1.5147090284240345 0.026354504840758266
256 1.4059959992158655 0.025906149215152507
512 1.3080468064267092 0.016759526785375296
1024 1.2308986660508052 0.009823517631010132
2048 1.1754162250787905 0.011656074117657473
4096 1.1420438188819173 0.0073735573604527165
