# Supplementary material for: Phase transitions of the typical algorithmic complexity of the random satisfiability problem studied with linear programming
Source: PLoS One. 2019 Apr 19;14(4):e0215309. doi: 10.1371/journal.pone.0215309 (PMC6474652; doi:10.1371/journal.pone.0215309)
Supplement: S1 File — Data used to arrive all shown plots, fit values and qualitative statements. (GZ) [file pone.0215309.s001.gz › data_revision/lp/3sat_smm_N256.dat]

# alpha p err
1.0 0.9932740000000001 0.0013394491405051571
1.0303030303030303 0.9936760000000001 0.0010769512523786718
1.0606060606060606 0.991014 0.0014370121780973193
1.0909090909090908 0.9888060000000002 0.001457519811186106
1.121212121212121 0.9912139999999998 0.0012277638209362597
1.1515151515151516 0.986786 0.0015877669854232328
1.1818181818181819 0.9819760000000001 0.002093662819080477
1.2121212121212122 0.9839060000000001 0.0017461855571502141
1.2424242424242424 0.984226 0.0016540024183779214
1.2727272727272727 0.979544 0.001971614566795453
1.303030303030303 0.97556 0.0020674622124720954
1.3333333333333335 0.9724039999999999 0.0019405112728350749
1.3636363636363638 0.9716560000000001 0.0020884597195062176
1.393939393939394 0.966748 0.0026985358993350463
1.4242424242424243 0.962858 0.002588326872711396
1.4545454545454546 0.9593660000000003 0.002863711577655821
1.4848484848484849 0.954576 0.0029012107817254496
1.5151515151515151 0.9537659999999998 0.0030213976898117905
1.5454545454545454 0.9424379999999999 0.003199336806277197
1.5757575757575757 0.9359699999999997 0.0033417809623013843
1.606060606060606 0.9340120000000001 0.0036187091621184414
1.6363636363636362 0.9373980000000001 0.0033984108050675635
1.6666666666666667 0.922104 0.003757816387212123
1.696969696969697 0.91956 0.003426601815209935
1.7272727272727273 0.9169000000000002 0.0034270103588988484
1.7575757575757576 0.9080839999999999 0.003941084114809018
1.7878787878787878 0.9032639999999997 0.004298174496225117
1.8181818181818183 0.8928059999999999 0.0041609090352950516
1.8484848484848486 0.883658 0.004424956044979429
1.878787878787879 0.873254 0.004835357691009016
1.9090909090909092 0.8619840000000001 0.005019058078962621
1.9393939393939394 0.8511460000000001 0.004755531936597626
1.9696969696969697 0.8417279999999999 0.00575253126892848
2.0 0.8284900000000001 0.005011776132270879
2.0303030303030303 0.8195239999999999 0.005847514343719048
2.0606060606060606 0.8094120000000001 0.005733956400252797
2.090909090909091 0.798284 0.005749099407733355
2.121212121212121 0.7812700000000001 0.005701815500347238
2.1515151515151514 0.7631 0.006201193433525514
2.1818181818181817 0.7508 0.006912770790356069
2.212121212121212 0.7409020000000001 0.006427907591121699
2.242424242424242 0.715826 0.0064637236945896785
2.2727272727272725 0.708306 0.006377614287490265
2.3030303030303028 0.686124 0.005980687585888428
2.3333333333333335 0.6615039999999999 0.006637739374214686
2.3636363636363638 0.6499760000000001 0.007116475532171806
2.393939393939394 0.626066 0.006547185960395508
2.4242424242424243 0.6056539999999999 0.006238452051591003
2.4545454545454546 0.574336 0.007344760309227249
2.484848484848485 0.569336 0.007609987122196724
2.515151515151515 0.5352659999999999 0.006702122350420052
2.5454545454545454 0.5270779999999999 0.0077493171312058165
2.5757575757575757 0.487562 0.007155176867136131
2.6060606060606064 0.455096 0.007242346581046778
2.6363636363636367 0.45927599999999996 0.006992898111655856
2.666666666666667 0.40572400000000003 0.007128634090763814
2.6969696969696972 0.386134 0.006257990412264945
2.7272727272727275 0.37391800000000003 0.0075117026032717775
2.757575757575758 0.34354799999999996 0.006711281248763161
2.787878787878788 0.32282399999999994 0.007224307856120197
2.8181818181818183 0.29513399999999995 0.006984271186029362
2.8484848484848486 0.27824799999999994 0.005872997190532275
2.878787878787879 0.259928 0.006723660907571113
2.909090909090909 0.23511400000000002 0.0057132306097338655
2.9393939393939394 0.21718999999999997 0.005059515787108486
2.9696969696969697 0.18908199999999997 0.005006643186806906
3.0 0.17037999999999998 0.005464906220604338
3.0303030303030303 0.150314 0.004609143521306317
3.0606060606060606 0.13628 0.0055167381667068464
3.090909090909091 0.11849599999999999 0.004442565024847695
3.121212121212121 0.10063599999999998 0.004063041225486151
3.1515151515151514 0.098104 0.0044972418213834135
3.1818181818181817 0.08354199999999999 0.004094805978309595
3.2121212121212124 0.07190800000000001 0.003816429745193798
3.2424242424242427 0.060914 0.003427448613765055
3.272727272727273 0.05357 0.0033276267819573758
3.303030303030303 0.045638000000000005 0.003063944516468926
3.3333333333333335 0.03399 0.0025818404288414105
3.3636363636363638 0.034122 0.0025331237632614796
3.393939393939394 0.026528 0.0021149978723393552
3.4242424242424243 0.020658000000000003 0.0020064486038770092
3.4545454545454546 0.014665999999999998 0.0016319448520094055
3.484848484848485 0.013800000000000002 0.0015307514494521965
3.515151515151515 0.011918 0.0014530230555638132
3.5454545454545454 0.01016 0.0014699659860010368
3.5757575757575757 0.00774 0.0012173742234826562
3.606060606060606 0.004132 0.0008769127664711011
3.6363636363636362 0.003906 0.0009348604173886067
3.666666666666667 0.0032519999999999997 0.0007993097021805753
3.6969696969696972 0.003228000000000001 0.000825115749455796
3.7272727272727275 0.00122 0.0004894895300208167
3.757575757575758 0.001026 0.0004442116612607102
3.787878787878788 0.001872 0.000598344382442085
3.8181818181818183 0.0012319999999999998 0.0005438529212939836
3.8484848484848486 0.0002 0.00019595917942265425
3.878787878787879 0.0006000000000000001 0.00037947331922020557
3.909090909090909 0.0003820000000000001 0.00028155994033242723
3.9393939393939394 0.0002 0.0001979898987322333
3.9696969696969697 0.0 0.0
4.0 0.0 0.0
