# Supplementary material for: Phase transitions of the typical algorithmic complexity of the random satisfiability problem studied with linear programming
Source: PLoS One. 2019 Apr 19;14(4):e0215309. doi: 10.1371/journal.pone.0215309 (PMC6474652; doi:10.1371/journal.pone.0215309)
Supplement: S1 File — Data used to arrive all shown plots, fit values and qualitative statements. (GZ) [file pone.0215309.s001.gz › data_revision/presolve/3sat_gurobi_N2896.dat]

# alpha p err
1.3 1.0 0.0
1.3183673469387756 1.0 0.0
1.336734693877551 1.0 0.0
1.3551020408163266 1.0 0.0
1.373469387755102 1.0 0.0
1.3918367346938776 0.9995839999999998 0.00029076450952618947
1.410204081632653 0.99957 0.0002819574435974467
1.4285714285714288 0.9963579999999999 0.0008663925207433437
1.4469387755102041 0.989182 0.001639047284247769
1.4653061224489798 0.972208 0.0023151535586219776
1.4836734693877551 0.953836 0.002879080408741654
1.5020408163265309 0.9260659999999998 0.003391525320560054
1.5204081632653061 0.8892960000000001 0.004228141908687544
1.5387755102040819 0.8576919999999998 0.004669939614170615
1.5571428571428572 0.8287280000000001 0.0053384282331038185
1.575510204081633 0.797844 0.005332210048375814
1.5938775510204082 0.7441159999999999 0.006131830395567049
1.612244897959184 0.695592 0.00629805811341877
1.6306122448979592 0.659134 0.006486543301327757
1.648979591836735 0.6190599999999999 0.00794921379760288
1.6673469387755102 0.560562 0.0067673743800679455
1.685714285714286 0.5149520000000001 0.007873455150059598
1.7040816326530612 0.47223800000000005 0.007235672463565499
1.722448979591837 0.42097400000000007 0.007881200669948709
1.7408163265306122 0.37443800000000005 0.0068149655905220844
1.759183673469388 0.319306 0.006794495124731489
1.7775510204081633 0.268244 0.005510250810988552
1.795918367346939 0.23346600000000003 0.005456083210509164
1.8142857142857143 0.18208800000000003 0.005169163955612164
1.83265306122449 0.145774 0.005186031623505588
1.8510204081632653 0.11680200000000002 0.004535239354212741
1.869387755102041 0.082318 0.003752449333435429
1.8877551020408163 0.06768 0.0032262671929026584
1.906122448979592 0.043758 0.0030246050981905057
1.9244897959183673 0.028009999999999997 0.002673929692419006
1.942857142857143 0.021303999999999993 0.001984636994515622
1.9612244897959183 0.01002 0.0014398611044125055
1.979591836734694 0.007608000000000001 0.0012467301231621861
1.9979591836734696 0.004594000000000001 0.0008416436300477775
2.016326530612245 0.001592 0.0005498508888780666
2.0346938775510206 0.0014320000000000005 0.00048391734831477166
2.053061224489796 0.000962 0.00043238408851390455
2.0714285714285716 0.000202 0.0001865368596283319
2.089795918367347 0.0 0.0
2.1081632653061226 0.0 0.0
2.126530612244898 0.0 0.0
2.1448979591836737 0.0 0.0
2.163265306122449 0.0 0.0
2.181632653061225 0.0 0.0
2.2 0.0 0.0
