# Supplementary material for: Phase transitions of the typical algorithmic complexity of the random satisfiability problem studied with linear programming
Source: PLoS One. 2019 Apr 19;14(4):e0215309. doi: 10.1371/journal.pone.0215309 (PMC6474652; doi:10.1371/journal.pone.0215309)
Supplement: S1 File — Data used to arrive all shown plots, fit values and qualitative statements. (GZ) [file pone.0215309.s001.gz › data_revision/lp/3sat_smm_N131072.dat]

# alpha p err
1.5 0.954504 0.0028876952747822968
1.5121212121212122 0.9571021473008229 0.0029642782685421177
1.5242424242424242 0.9593510681176944 0.0027598063963986037
1.5363636363636364 0.9534648405560097 0.002977788964653814
1.5484848484848486 0.9536778242677824 0.0035831122366159983
1.5606060606060606 0.9578445529836485 0.002749621778020127
1.5727272727272728 0.9528632025450691 0.0029176512466282094
1.584848484848485 0.9439846153846156 0.0033754199334432617
1.596969696969697 0.9467631518492994 0.003260438377761453
1.6090909090909091 0.9468711933228061 0.0033709783673234526
1.6212121212121213 0.9457587373167984 0.0033891427913089445
1.6333333333333333 0.9441048034934496 0.003191110953456069
1.6454545454545455 0.9322112444130792 0.003953558943524853
1.6575757575757577 0.9341197604790422 0.004205946421302027
1.6696969696969697 0.9293409742120342 0.0041015101057242116
1.6818181818181819 0.9215740285292672 0.004154203561721291
1.6939393939393939 0.9247006819904016 0.004532674211163231
1.706060606060606 0.9213700746845226 0.0042526274766695
1.7181818181818183 0.9188095851584643 0.0044926262668054055
1.7303030303030305 0.9212338518323225 0.004213865323154971
1.7424242424242424 0.907468791500664 0.0048674151005336785
1.7545454545454546 0.9045681330472104 0.004288466850114792
1.7666666666666666 0.9151559934318554 0.004435858602184111
1.7787878787878788 0.8877363253856941 0.005031382387719394
1.790909090909091 0.9025537859737355 0.004774212704228042
1.8030303030303032 0.8890266272189349 0.00529777410709713
1.8151515151515152 0.8894185047264394 0.005469324685350476
1.8272727272727274 0.8896177414648379 0.005258738848323407
1.8393939393939394 0.8793501483679527 0.0050803570134620845
1.8515151515151516 0.882945081472541 0.005302168325400654
1.8636363636363638 0.8881734880879659 0.005530393133050795
1.8757575757575757 0.8925309405940596 0.0058769571375040085
1.887878787878788 0.872161558109834 0.005555536288335816
1.9000000000000001 0.8745695153061225 0.005463401769894531
1.912121212121212 0.8785033794657225 0.006086612553275893
1.9242424242424243 0.866142065819485 0.0067455283384996595
1.9363636363636365 0.8617986798679866 0.006207845345479641
1.9484848484848485 0.871638739946381 0.006513499691983034
1.9606060606060607 0.8517357600269634 0.0061606592857620076
1.9727272727272727 0.8432665053577602 0.007228262336605261
1.9848484848484849 0.8333889468196037 0.005891778243096519
1.996969696969697 0.8248764124293787 0.007461413868844211
2.0090909090909093 0.8239824945295404 0.007078420432826956
2.0212121212121215 0.8131013179571664 0.008499789017587555
2.033333333333333 0.8278328509406657 0.007147919480894507
2.0454545454545454 0.8195531757754799 0.006437783076108347
2.0575757575757576 0.7971946564885498 0.008883767145064206
2.06969696969697 0.8133880198397557 0.0075607045677919885
2.081818181818182 0.7876452362509683 0.008097650034506909
2.0939393939393938 0.7898478939157566 0.008320606936949491
2.1060606060606064 0.7739529411764705 0.00880043688405581
2.118181818181818 0.775529972211195 0.008996428520001912
2.1303030303030304 0.7440136327185245 0.008623627369128452
2.1424242424242426 0.7527191194455769 0.008829514715610385
2.1545454545454548 0.7552450980392156 0.008240649843191752
2.166666666666667 0.751331689272503 0.0081377886906698
2.1787878787878787 0.731783761043332 0.008913520115919851
2.190909090909091 0.7255101162290142 0.008430448639442574
2.203030303030303 0.7256642146257032 0.009026087450917318
2.2151515151515153 0.7098259355961709 0.010200304017802413
2.2272727272727275 0.7230030959752323 0.008718523784300134
2.2393939393939393 0.7057915921288014 0.010323758039725057
2.2515151515151515 0.6654475587703437 0.009552357788198403
2.2636363636363637 0.6753464892152364 0.01171281219457215
2.275757575757576 0.6664113087095302 0.011174668596916687
2.287878787878788 0.6383624351109014 0.009847368451374192
2.3000000000000003 0.6445347744360902 0.0105542340482073
2.3121212121212125 0.6177114190157669 0.010783227670348089
2.324242424242424 0.6019258898098488 0.0108216545333733
2.3363636363636364 0.6003287536800784 0.0114479202825038
2.3484848484848486 0.6079010494752625 0.010854152795770282
2.360606060606061 0.5496465903434545 0.011516477369346901
2.372727272727273 0.5540959595959596 0.011911676923844396
2.3848484848484848 0.5238175331294597 0.009382299489890616
2.396969696969697 0.5087026466009342 0.011569914865789803
2.409090909090909 0.4876879212026957 0.0128813314969757
2.4212121212121214 0.501899000526039 0.0097783533733252
2.4333333333333336 0.45621607237892503 0.011065330270160836
2.4454545454545453 0.42733297413793103 0.01279282619737157
2.457575757575758 0.411467032967033 0.010952316482101647
2.4696969696969697 0.37794871794871787 0.01324181031825962
2.481818181818182 0.3401665741254859 0.011931359386064946
2.493939393939394 0.31297297297297294 0.010167250371439875
2.506060606060606 0.28520254629629627 0.011715014265095702
2.5181818181818185 0.23670387779083435 0.011031647959431675
2.5303030303030303 0.18301519756838908 0.008818496147247439
2.5424242424242425 0.16141702921068987 0.009620705879219591
2.5545454545454547 0.10700832799487507 0.007116260887123572
2.566666666666667 0.08255416940249509 0.008159204018485107
2.578787878787879 0.05348262032085562 0.0051340162204070484
2.590909090909091 0.02955540809555408 0.0036998654716745107
2.6030303030303035 0.01951544943820225 0.003611346720069817
2.6151515151515152 0.007074780058651027 0.0023169359373988977
2.6272727272727274 0.0007709414381022979 0.000725707235019743
2.6393939393939396 0.0 0.0
2.6515151515151514 0.0 0.0
2.663636363636364 0.0 0.0
2.675757575757576 0.0 0.0
2.687878787878788 0.0 0.0
2.7 0.0 0.0
