# Supplementary material for: Phase transitions of the typical algorithmic complexity of the random satisfiability problem studied with linear programming
Source: PLoS One. 2019 Apr 19;14(4):e0215309. doi: 10.1371/journal.pone.0215309 (PMC6474652; doi:10.1371/journal.pone.0215309)
Supplement: S1 File — Data used to arrive all shown plots, fit values and qualitative statements. (GZ) [file pone.0215309.s001.gz › data_revision/structural/binode_N8192.dat]

# alpha p err
0.005050505050505051 2.00059 0.0003514256678160729
0.010101010101010102 2.0025160000000004 0.0006694355831594955
0.015151515151515152 2.005294 0.001129054471670894
0.020202020202020204 2.01012 0.00154376163963225
0.025252525252525256 2.011888 0.0014364734595529443
0.030303030303030304 2.022148 0.00273548825623506
0.03535353535353536 2.0338499999999997 0.0031831273929894717
0.04040404040404041 2.03758 0.0031438193332314784
0.045454545454545456 2.060828 0.003983969879404215
0.05050505050505051 2.0650660000000003 0.003975228798446713
0.05555555555555556 2.097374 0.005791279996684627
0.06060606060606061 2.114188 0.006299004365770839
0.06565656565656566 2.1480719999999995 0.007538303257364999
0.07070707070707072 2.167795 0.007260074035435172
0.07575757575757576 2.214312 0.008691389762287751
0.08080808080808081 2.2702459999999998 0.010602899792038017
0.08585858585858587 2.317344 0.011097750402671715
0.09090909090909091 2.3964920000000003 0.014852088607330623
0.09595959595959597 2.4437729999999998 0.012973494941610778
0.10101010101010102 2.55905 0.017749509852387487
0.10606060606060606 2.6683839999999996 0.019851744104737994
0.11111111111111112 2.8227249999999997 0.02355508596885182
0.11616161616161617 2.9905420000000005 0.02490928814719523
0.12121212121212122 3.210392 0.02528956970768782
0.12626262626262627 3.4945579999999996 0.03518067418342066
0.13131313131313133 3.833287 0.041204054788333624
0.13636363636363638 4.275469 0.04518093999686151
0.14141414141414144 4.911002 0.05184465445925935
0.14646464646464646 5.868556999999999 0.07197662850536976
0.15151515151515152 7.266051 0.08385703249579009
0.15656565656565657 9.04419 0.10937663050213231
0.16161616161616163 11.674206000000002 0.13873735172620236
0.16666666666666669 16.529119 0.21927616682849965
0.17171717171717174 24.124040000000004 0.2672507058924261
0.1767676767676768 36.87857699999999 0.38588361350412353
0.18181818181818182 53.662907999999995 0.4761322937335799
0.18686868686868688 83.846753 0.7761726371697211
0.19191919191919193 126.98697199999998 0.8737515644712738
0.196969696969697 181.34202899999997 1.063487975888303
0.20202020202020204 254.18243999999996 1.08195380437429
0.2070707070707071 331.6365080000001 1.0211062424331754
0.21212121212121213 416.030283 1.0554538835074703
0.21717171717171718 505.8603910000001 0.9884057840881967
0.22222222222222224 597.4726509999999 1.0774014524303381
0.2272727272727273 693.2070149999998 1.0882225665161498
0.23232323232323235 793.761016 1.02213452820262
0.2373737373737374 897.044085 1.0432023835646687
0.24242424242424243 1002.784957 1.1243610103747805
0.2474747474747475 1109.40511 1.0386593359229963
0.25252525252525254 1221.3228580000002 1.0185450446769524
0.2575757575757576 1333.932517 0.9549307836754559
0.26262626262626265 1444.7581570000004 1.0349003378350061
0.2676767676767677 1560.847808 1.0400847306522816
0.27272727272727276 1677.185083 1.0729879801801132
0.2777777777777778 1796.4230070000003 0.9305877152912543
0.2828282828282829 1912.8456700000002 1.0004104502153044
0.2878787878787879 2031.0259680000006 0.927985588021712
0.29292929292929293 2150.7042730000003 0.7678795025073984
0.297979797979798 2272.5383669999997 0.9771993252202966
0.30303030303030304 2392.455309 0.8731456228023982
0.3080808080808081 2511.5619070000002 0.9332238657744405
0.31313131313131315 2636.8834249999995 1.017705393556993
0.31818181818181823 2756.660859 0.7885467387663063
0.32323232323232326 2874.356736 0.9203514581419575
0.3282828282828283 2996.651616 0.9225390852121167
0.33333333333333337 3117.1367649999993 0.8233060764229769
0.3383838383838384 3241.251602 0.8620360985457581
0.3434343434343435 3359.9248310000003 0.769192574417503
0.3484848484848485 3479.592996 0.6747024102402489
0.3535353535353536 3601.864589999999 0.8611432697873146
0.3585858585858586 3719.9115580000002 0.7698866045308091
0.36363636363636365 3838.8940609999995 0.7663565082773178
0.36868686868686873 3958.360093 0.668889156326354
0.37373737373737376 4076.9447949999994 0.7020372312598726
0.37878787878787884 4196.329268 0.6552717216361681
0.38383838383838387 4311.902213999999 0.6727757281620504
0.3888888888888889 4428.930426 0.7152951802745567
0.393939393939394 4547.236000000001 0.8032557389773365
0.398989898989899 4662.356712 0.7915974515219013
0.4040404040404041 4777.192677 0.730017519906883
0.4090909090909091 4894.582511 0.73713763543794
0.4141414141414142 5007.274018 0.6237924833435545
0.4191919191919192 5121.708926 0.6095580294967724
0.42424242424242425 5234.498717 0.6501406632498712
0.42929292929292934 5345.711574 0.6348128764635925
0.43434343434343436 5458.661661 0.6253886052519458
0.43939393939393945 5570.05011 0.5462821876100197
0.4444444444444445 5679.250888999999 0.5567976486830498
0.44949494949494956 5791.383124000001 0.6723587340281847
0.4545454545454546 5899.886579 0.6273372747247331
0.4595959595959596 6010.072749 0.5912305334630327
0.4646464646464647 6117.168237 0.5419153654686145
0.4696969696969697 6223.888599000002 0.5837456803257549
0.4747474747474748 6333.180783999999 0.6119483441794342
0.47979797979797983 6437.270477000001 0.5888513355432227
0.48484848484848486 6542.408963999998 0.49610199244104025
0.48989898989898994 6648.2795129999995 0.5839468697844252
0.494949494949495 6751.371691 0.5311033255582234
0.5 6857.654982 0.5201088511802255
