# Supplementary material for: Phase transitions of the typical algorithmic complexity of the random satisfiability problem studied with linear programming
Source: PLoS One. 2019 Apr 19;14(4):e0215309. doi: 10.1371/journal.pone.0215309 (PMC6474652; doi:10.1371/journal.pone.0215309)
Supplement: S1 File — Data used to arrive all shown plots, fit values and qualitative statements. (GZ) [file pone.0215309.s001.gz › data_revision/structural/3core_N32768.dat]

# alpha p err
1.5 0.0 0.0
1.501010101010101 0.0 0.0
1.502020202020202 0.0 0.0
1.503030303030303 0.0 0.0
1.504040404040404 0.0 0.0
1.505050505050505 0.0 0.0
1.506060606060606 0.0 0.0
1.507070707070707 0.0 0.0
1.5080808080808081 0.0 0.0
1.509090909090909 0.0 0.0
1.5101010101010102 0.0 0.0
1.511111111111111 0.0 0.0
1.5121212121212122 0.0 0.0
1.513131313131313 0.0 0.0
1.5141414141414142 0.0 0.0
1.5151515151515151 0.0 0.0
1.5161616161616163 0.0 0.0
1.5171717171717172 0.0 0.0
1.5181818181818183 0.0 0.0
1.5191919191919192 0.0 0.0
1.5202020202020203 0.0 0.0
1.5212121212121212 0.0 0.0
1.5222222222222221 0.0 0.0
1.5232323232323233 0.0 0.0
1.5242424242424242 0.0 0.0
1.5252525252525253 0.0 0.0
1.5262626262626262 0.0 0.0
1.5272727272727273 0.0 0.0
1.5282828282828282 0.0 0.0
1.5292929292929294 0.0 0.0
1.5303030303030303 0.0 0.0
1.5313131313131314 0.0 0.0
1.5323232323232323 0.0 0.0
1.5333333333333334 0.0 0.0
1.5343434343434343 0.0 0.0
1.5353535353535355 0.0 0.0
1.5363636363636364 0.0 0.0
1.5373737373737375 0.0 0.0
1.5383838383838384 0.000143890380859375 0.0001255904015953482
1.5393939393939395 0.0001472640380859375 0.00014134667804221925
1.5404040404040404 0.00010953057861328126 0.00010328944041205218
1.5414141414141413 0.0014845777587890623 0.00041897884929008864
1.5424242424242425 0.0027912731323242192 0.0006276230215027719
1.5434343434343434 0.006731129760742189 0.0008739958724888951
1.5444444444444445 0.014676403686523438 0.0013403660221082503
1.5454545454545454 0.026428855895996094 0.0018705261277970518
1.5464646464646465 0.04638597052001954 0.001972744523697186
1.5474747474747474 0.08458475164794922 0.002898205616412641
1.5484848484848486 0.12655987432861326 0.003786138175553278
1.5494949494949495 0.18719632720947266 0.0038782745632596
1.5505050505050506 0.2454770570068359 0.004003620988088392
1.5515151515151515 0.32999100250244146 0.0048855173289630545
1.5525252525252526 0.3940759185180665 0.004601478816200986
1.5535353535353535 0.47119500592041014 0.004381224383190514
1.5545454545454547 0.5291911912231446 0.003595064318806535
1.5555555555555556 0.5734649786376953 0.003465670359427697
1.5565656565656567 0.6090713709106446 0.002643867591531528
1.5575757575757576 0.636577819946289 0.001822328207935558
1.5585858585858587 0.6529650073242188 0.0013137128098190335
1.5595959595959596 0.6624987538452148 0.0011464856483124398
1.5606060606060606 0.6696211635742187 0.0006204277886616564
1.5616161616161617 0.6747859049072267 0.0005007210892615239
1.5626262626262626 0.6788757158813477 0.00021597439066321214
1.5636363636363637 0.6818691741333006 0.00022125377282481977
1.5646464646464646 0.6848953546142579 0.00012743009134830153
1.5656565656565657 0.6872939406738281 0.00014697644698142106
1.5666666666666667 0.6895672482299804 0.0001266220881957565
1.5676767676767678 0.6921018224487304 0.000126411988876336
1.5686868686868687 0.6945161904907227 0.00011882273765372221
1.5696969696969698 0.6966347830200194 0.00013197457309570098
1.5707070707070707 0.698929390197754 0.00010194725611041757
1.5717171717171718 0.7011572234497071 0.00010579985741422834
1.5727272727272728 0.703021107421875 9.117205319112943e-05
1.5737373737373739 0.70532142376709 9.983846827035741e-05
1.5747474747474748 0.7069806506958008 0.00010583439060817183
1.575757575757576 0.70865658203125 9.58377089728164e-05
1.5767676767676768 0.7106580848388673 0.00010007201302578945
1.577777777777778 0.7122967905883789 9.530955563771735e-05
1.5787878787878789 0.7140871585083006 9.289806729323573e-05
1.5797979797979798 0.7159723172607422 9.402316737015263e-05
1.5808080808080809 0.7176445108032224 9.334946489757487e-05
1.5818181818181818 0.7191266275024414 8.732457190260618e-05
1.582828282828283 0.7209085899047851 7.79087229360702e-05
1.5838383838383838 0.722393870361328 8.305429017344218e-05
1.584848484848485 0.7239623079223634 8.742462028378012e-05
1.5858585858585859 0.7255330839233397 9.557199331018252e-05
1.586868686868687 0.7269443098144532 8.061692216830618e-05
1.587878787878788 0.7285100926513672 6.916143628497475e-05
1.588888888888889 0.7298643592529298 7.419748151502083e-05
1.58989898989899 0.7314499529418943 6.929781424614976e-05
1.590909090909091 0.7327546854248047 8.219198820791396e-05
1.591919191919192 0.7339983522338867 7.629456038059791e-05
1.592929292929293 0.7355026059570312 7.710254044627079e-05
1.593939393939394 0.7368479963378906 7.226133055469323e-05
1.5949494949494951 0.7382798193359374 8.181516004839381e-05
1.595959595959596 0.7393286959838866 6.963740217198697e-05
1.5969696969696972 0.7406539409179688 7.956194715146549e-05
1.597979797979798 0.7420548834228516 7.411171860893219e-05
1.598989898989899 0.7433478516235351 6.921873959405412e-05
1.6 0.7445155238647461 6.918026546544432e-05
