# Supplementary material for: Phase transitions of the typical algorithmic complexity of the random satisfiability problem studied with linear programming
Source: PLoS One. 2019 Apr 19;14(4):e0215309. doi: 10.1371/journal.pone.0215309 (PMC6474652; doi:10.1371/journal.pone.0215309)
Supplement: S1 File — Data used to arrive all shown plots, fit values and qualitative statements. (GZ) [file pone.0215309.s001.gz › data_revision/presolve/3sat_cplex_N2048.dat]

# alpha p err
1.5 1.0 0.0
1.510204081632653 1.0 0.0
1.5204081632653061 0.9997780000000001 0.00020570853166555916
1.530612244897959 0.9986139999999999 0.0005263116947209101
1.5408163265306123 0.9964459999999999 0.0007842729116831691
1.5510204081632653 0.9945539999999999 0.00112529285077263
1.5612244897959184 0.9868820000000003 0.0014433558119881563
1.5714285714285714 0.974426 0.002380194109731392
1.5816326530612246 0.9578640000000002 0.0028565545680067066
1.5918367346938775 0.920616 0.003969350576605707
1.6020408163265305 0.8840440000000003 0.004618708044464377
1.6122448979591837 0.8296319999999998 0.005549105873922397
1.6224489795918366 0.76904 0.006150642242888136
1.6326530612244898 0.709242 0.007279356839721483
1.6428571428571428 0.63111 0.006850540124690891
1.653061224489796 0.5715600000000001 0.007420350396039258
1.663265306122449 0.499236 0.006652962047088497
1.6734693877551021 0.4361360000000001 0.006295832272225811
1.683673469387755 0.387598 0.007488737944406922
1.693877551020408 0.33256 0.007133470403667487
1.7040816326530612 0.29242199999999996 0.006805285886720703
1.7142857142857142 0.25536400000000004 0.006226419838077094
1.7244897959183674 0.22770800000000005 0.0059342005358767585
1.7346938775510203 0.19292600000000001 0.006167181203759138
1.7448979591836735 0.157576 0.004746137798252385
1.7551020408163265 0.133252 0.0049994095651386666
1.7653061224489797 0.11864600000000002 0.004593199756161276
1.7755102040816326 0.09665799999999997 0.003970823088479264
1.7857142857142856 0.074146 0.003676830700481054
1.7959183673469388 0.064938 0.0033655543376983226
1.8061224489795917 0.050308 0.0030210488244978764
1.816326530612245 0.038296000000000004 0.002564602113389132
1.8265306122448979 0.03290799999999999 0.002594520379569218
1.836734693877551 0.026927999999999997 0.0024140455670927175
1.846938775510204 0.020988000000000003 0.0019116108390569457
1.8571428571428572 0.01548 0.0016920992878669972
1.8673469387755102 0.010851999999999997 0.0014725814069177976
1.8775510204081631 0.007524 0.0013187205920891657
1.8877551020408163 0.00711 0.0012869731931940153
1.8979591836734693 0.003978000000000001 0.0008437511481473671
1.9081632653061225 0.005084 0.0009944566355553166
1.9183673469387754 0.001 0.00041952353926806064
1.9285714285714286 0.002022 0.0005677288084992693
1.9387755102040816 0.0012200000000000002 0.0005079370039680119
1.9489795918367347 0.000958 0.0004178947235847804
1.9591836734693877 0.0010119999999999999 0.0004748220719385315
1.9693877551020407 0.00024 0.00020591260281974002
1.9795918367346939 0.0 0.0
1.989795918367347 0.0006500000000000002 0.00034914180500192175
2.0 0.0006180000000000001 0.0003099612879054415
