# Supplementary material for: Phase transitions of the typical algorithmic complexity of the random satisfiability problem studied with linear programming
Source: PLoS One. 2019 Apr 19;14(4):e0215309. doi: 10.1371/journal.pone.0215309 (PMC6474652; doi:10.1371/journal.pone.0215309)
Supplement: S1 File — Data used to arrive all shown plots, fit values and qualitative statements. (GZ) [file pone.0215309.s001.gz › data_revision/lp/3sat_smm_N512.dat]

# alpha p err
1.0 0.9908279999999999 0.0012412960968278296
1.02020202020202 0.9922619999999998 0.0012098578428889914
1.0404040404040404 0.9906559999999999 0.0013142541611119247
1.0606060606060606 0.9894699999999998 0.0014486890625665624
1.0808080808080809 0.993356 0.0013024837810890453
1.101010101010101 0.9882780000000001 0.0014136180530822256
1.121212121212121 0.988596 0.0016338861649453991
1.1414141414141414 0.9897380000000002 0.0014785655210371926
1.1616161616161615 0.987404 0.0016436495976940991
1.1818181818181819 0.983512 0.0016883885808663865
1.202020202020202 0.9830299999999998 0.001815791838289844
1.2222222222222223 0.9830259999999998 0.0017644613909065863
1.2424242424242424 0.9796240000000002 0.0022172559617689596
1.2626262626262625 0.9796119999999999 0.0020782338655695146
1.2828282828282829 0.9767399999999999 0.0021454137130166766
1.303030303030303 0.9770620000000001 0.002120697055215576
1.3232323232323233 0.97671 0.00203024629047808
1.3434343434343434 0.9670159999999999 0.0022935875828055917
1.3636363636363638 0.9716519999999998 0.0022149708801697575
1.3838383838383839 0.96869 0.0024779628730067804
1.404040404040404 0.9563220000000001 0.002865364898228498
1.4242424242424243 0.96217 0.0027181427482750047
1.4444444444444444 0.956666 0.002715592752973097
1.4646464646464648 0.9596660000000001 0.0024620406170491977
1.4848484848484849 0.9547199999999999 0.002268744145997959
1.5050505050505052 0.9516899999999998 0.00280433592852212
1.5252525252525253 0.942894 0.0037107902123402242
1.5454545454545454 0.943584 0.003078009746573268
1.5656565656565657 0.9408980000000002 0.003885305136022135
1.5858585858585859 0.9401899999999999 0.0031181244362597192
1.606060606060606 0.93112 0.0038512335686114855
1.6262626262626263 0.9277639999999999 0.0036299179054077803
1.6464646464646466 0.9269440000000002 0.0034806987804175227
1.6666666666666667 0.9175660000000001 0.0038281123285504553
1.6868686868686869 0.930764 0.003493351399444379
1.7070707070707072 0.915094 0.003974061398619803
1.7272727272727273 0.9039619999999999 0.003721257314403296
1.7474747474747474 0.896762 0.00394032435213144
1.7676767676767677 0.8957639999999999 0.004620076189847958
1.787878787878788 0.8962559999999997 0.0040910712533516235
1.8080808080808082 0.888822 0.0043551252565224765
1.8282828282828283 0.8885400000000001 0.004405587361521729
1.8484848484848486 0.8808499999999999 0.004541222302420347
1.8686868686868687 0.8698660000000001 0.004431708925459793
1.8888888888888888 0.867904 0.004981845441199474
1.9090909090909092 0.86176 0.005024738799181503
1.9292929292929295 0.84245 0.004956238493050952
1.9494949494949496 0.8366840000000001 0.005464516813040284
1.9696969696969697 0.839668 0.005172791896065409
1.98989898989899 0.828366 0.005070310049691238
2.0101010101010104 0.8197999999999999 0.006020830507496456
2.0303030303030303 0.8135759999999999 0.005671703800446562
2.0505050505050506 0.8088299999999999 0.00586817688894941
2.070707070707071 0.7889760000000001 0.005411194322882888
2.090909090909091 0.780778 0.006033565778211093
2.111111111111111 0.769484 0.006285550413448294
2.1313131313131315 0.753612 0.006431971392971212
2.1515151515151514 0.7557879999999999 0.006269278746394998
2.1717171717171717 0.7270980000000001 0.006166197856053597
2.191919191919192 0.7237880000000001 0.005832928595482722
2.212121212121212 0.7165459999999999 0.006853837173437954
2.2323232323232327 0.6930180000000001 0.0062426978142466625
2.2525252525252526 0.68381 0.0063972103295108235
2.272727272727273 0.691566 0.006642894248744292
2.2929292929292933 0.654658 0.005963709919169445
2.313131313131313 0.6467040000000001 0.006934059705540472
2.3333333333333335 0.6321460000000001 0.00610644610227585
2.353535353535354 0.61189 0.006629291063152981
2.3737373737373737 0.6084080000000001 0.00607604608277456
2.393939393939394 0.589526 0.007154056471680941
2.4141414141414144 0.575148 0.006493357837051645
2.4343434343434343 0.571572 0.0073259003542226865
2.4545454545454546 0.5308780000000001 0.006668066886287211
2.474747474747475 0.5328700000000001 0.006354990165216625
2.494949494949495 0.5081159999999999 0.0074080053995660665
2.5151515151515156 0.4740499999999999 0.007212121740514367
2.5353535353535355 0.455288 0.006765105764139981
2.5555555555555554 0.454484 0.007322140670596269
2.575757575757576 0.41911399999999993 0.00730245191699336
2.595959595959596 0.4108219999999999 0.007362656857412275
2.6161616161616164 0.383596 0.007113141640653584
2.6363636363636367 0.364862 0.006167118938369843
2.6565656565656566 0.3466159999999999 0.006131536838346485
2.676767676767677 0.321772 0.007153014469438741
2.6969696969696972 0.30623 0.006880428765709298
2.717171717171717 0.289348 0.006679078978422097
2.7373737373737375 0.268636 0.005969414041595705
2.757575757575758 0.258114 0.00593236917259875
2.7777777777777777 0.23666 0.0064802777718242915
2.7979797979797985 0.21285600000000002 0.0054507305932324345
2.8181818181818183 0.192064 0.006202959293756489
2.8383838383838382 0.17640600000000003 0.005439812864428334
2.858585858585859 0.159228 0.0047296528413827595
2.878787878787879 0.15258800000000003 0.005469246383186627
2.8989898989898992 0.14849 0.004803030293470986
2.9191919191919196 0.12766600000000003 0.00501374550610619
2.9393939393939394 0.11136399999999998 0.004764399647384758
2.95959595959596 0.103088 0.0045151584689797995
2.97979797979798 0.08933599999999997 0.004232245739557192
3.0 0.084866 0.0037752938958444016
