# Supplementary material for: Phase transitions of the typical algorithmic complexity of the random satisfiability problem studied with linear programming
Source: PLoS One. 2019 Apr 19;14(4):e0215309. doi: 10.1371/journal.pone.0215309 (PMC6474652; doi:10.1371/journal.pone.0215309)
Supplement: S1 File — Data used to arrive all shown plots, fit values and qualitative statements. (GZ) [file pone.0215309.s001.gz › data_revision/lp/3sat_smm_N1024.dat]

# alpha p err
1.0 0.993516 0.0011524513004895235
1.02020202020202 0.993546 0.0010717667656724547
1.0404040404040404 0.9904820000000001 0.0013865338077378362
1.0606060606060606 0.9907640000000001 0.0013179924127247476
1.0808080808080809 0.9880080000000001 0.0015972275980585767
1.101010101010101 0.98842 0.0013183322798141501
1.121212121212121 0.990234 0.0012909082074260786
1.1414141414141414 0.9852299999999999 0.0018885708882644496
1.1616161616161615 0.9871860000000001 0.0015907872265013931
1.1818181818181819 0.9841340000000001 0.0017547774787704574
1.202020202020202 0.9832139999999999 0.0016261008578805948
1.2222222222222223 0.9823319999999999 0.001951454841906418
1.2424242424242424 0.984528 0.0018377203269268154
1.2626262626262625 0.9783320000000001 0.0024202842808232327
1.2828282828282829 0.9741640000000001 0.0022107700016057745
1.303030303030303 0.9737 0.0022013632140108074
1.3232323232323233 0.9723520000000001 0.002578700447900069
1.3434343434343434 0.9754539999999998 0.0020991150516348578
1.3636363636363638 0.9711700000000001 0.002591273818028504
1.3838383838383839 0.968762 0.002643890315425362
1.404040404040404 0.967068 0.002449688959847762
1.4242424242424243 0.9623200000000002 0.0029180815615743112
1.4444444444444444 0.964308 0.0027271112921917863
1.4646464646464648 0.957342 0.003027777402650331
1.4848484848484849 0.954602 0.0028320303670688347
1.5050505050505052 0.955524 0.0029088526947922276
1.5252525252525253 0.9407079999999999 0.0035493571248889594
1.5454545454545454 0.946748 0.0032656539926942773
1.5656565656565657 0.9412579999999998 0.002797469570880084
1.5858585858585859 0.9350640000000001 0.0037361884320788706
1.606060606060606 0.9378920000000002 0.0033136590047860917
1.6262626262626263 0.9286800000000003 0.0036424167801063175
1.6464646464646466 0.9265639999999999 0.0037467190980910252
1.6666666666666667 0.9175580000000001 0.004179406177915705
1.6868686868686869 0.9155139999999998 0.004155791621340029
1.7070707070707072 0.9137 0.00419137209037804
1.7272727272727273 0.912198 0.0034515497968304
1.7474747474747474 0.8984859999999999 0.004241533213355759
1.7676767676767677 0.9022920000000001 0.004044296725019072
1.787878787878788 0.893704 0.004411301848661002
1.8080808080808082 0.8904080000000001 0.0044834736533183725
1.8282828282828283 0.8910459999999999 0.004061414039469504
1.8484848484848486 0.877642 0.004586178801573265
1.8686868686868687 0.8731819999999999 0.004594874971095516
1.8888888888888888 0.857758 0.004543856951973736
1.9090909090909092 0.86056 0.004738438561382853
1.9292929292929295 0.8444520000000001 0.005191887518041968
1.9494949494949496 0.835218 0.005605575438793057
1.9696969696969697 0.8315120000000001 0.004710950647162419
1.98989898989899 0.8254220000000001 0.0051809570544446735
2.0101010101010104 0.81569 0.00546738511539108
2.0303030303030303 0.808954 0.005779540120113365
2.0505050505050506 0.793986 0.005784479579011411
2.070707070707071 0.7839220000000001 0.005732008025116502
2.090909090909091 0.7702199999999998 0.006887524954582747
2.111111111111111 0.7657999999999998 0.006034765944094261
2.1313131313131315 0.750232 0.006155369688329044
2.1515151515151514 0.743228 0.005766386736943676
2.1717171717171717 0.729252 0.006157247436964023
2.191919191919192 0.7097739999999999 0.006499332581119383
2.212121212121212 0.70815 0.006043004219756922
2.2323232323232327 0.6906380000000002 0.006535729186555996
2.2525252525252526 0.6794080000000001 0.006703606193684113
2.272727272727273 0.658104 0.005635635190464335
2.2929292929292933 0.6392880000000001 0.006834870591313341
2.313131313131313 0.6077520000000001 0.006764029568238151
2.3333333333333335 0.596698 0.006651285289325663
2.353535353535354 0.579338 0.006441471570999915
2.3737373737373737 0.5699780000000001 0.006578625692346389
2.393939393939394 0.544528 0.006701195117290654
2.4141414141414144 0.526492 0.005762320365963699
2.4343434343434343 0.505762 0.006766369484442892
2.4545454545454546 0.4944579999999999 0.00605694939718007
2.474747474747475 0.467844 0.007197920810900882
2.494949494949495 0.441314 0.0077504712114812736
2.5151515151515156 0.4223420000000001 0.006719422296596635
2.5353535353535355 0.406092 0.006258588978356065
2.5555555555555554 0.3763279999999999 0.006998486693564544
2.575757575757576 0.3504080000000001 0.006853724243066684
2.595959595959596 0.33094400000000007 0.0058459613409601
2.6161616161616164 0.309792 0.007039370426394679
2.6363636363636367 0.28267 0.006366435423374688
2.6565656565656566 0.251616 0.005357288866581678
2.676767676767677 0.250122 0.00624569579790755
2.6969696969696972 0.22307400000000002 0.005150274167459437
2.717171717171717 0.19845999999999997 0.005237976708615645
2.7373737373737375 0.18819200000000003 0.005686469555005109
2.757575757575758 0.174 0.00517880295048962
2.7777777777777777 0.14536200000000002 0.004828059237416211
2.7979797979797985 0.127008 0.004866861000686171
2.8181818181818183 0.104588 0.003954118865183494
2.8383838383838382 0.098524 0.004175718381308778
2.858585858585859 0.08702800000000002 0.003717097792633387
2.878787878787879 0.077782 0.003210992992829477
2.8989898989898992 0.064644 0.003734978447059634
2.9191919191919196 0.053384 0.0033175509039048666
2.9393939393939394 0.043234 0.0027905633839782245
2.95959595959596 0.03576 0.002136352030916253
2.97979797979798 0.02972 0.0023736891119099826
3.0 0.025236000000000005 0.0019304673009403709
