# Supplementary material for: Phase transitions of the typical algorithmic complexity of the random satisfiability problem studied with linear programming
Source: PLoS One. 2019 Apr 19;14(4):e0215309. doi: 10.1371/journal.pone.0215309 (PMC6474652; doi:10.1371/journal.pone.0215309)
Supplement: S1 File — Data used to arrive all shown plots, fit values and qualitative statements. (GZ) [file pone.0215309.s001.gz › data_revision/structural/binode_N16384.dat]

# alpha p err
0.005050505050505051 2.0 0.0
0.010101010101010102 2.001456 0.0005307202652999365
0.015151515151515152 2.0056160000000003 0.0011319646637594698
0.020202020202020204 2.007666 0.0013679342089442498
0.025252525252525256 2.014152 0.0017859720042598772
0.030303030303030304 2.0276940000000003 0.0026225872721417727
0.03535353535353536 2.027494 0.0024847462647119563
0.04040404040404041 2.036536 0.002941547891841988
0.045454545454545456 2.0515440000000003 0.004191427441815023
0.05050505050505051 2.076172 0.005189144052731609
0.05555555555555556 2.089672 0.005097726552101459
0.06060606060606061 2.1108 0.007036931149300815
0.06565656565656566 2.147018 0.0064697353887156715
0.07070707070707072 2.184785 0.00770222532778679
0.07575757575757576 2.217676 0.008291141296588785
0.08080808080808081 2.247568 0.01101626869679569
0.08585858585858587 2.315674 0.01061951618483629
0.09090909090909091 2.3846439999999998 0.012267504391684567
0.09595959595959597 2.485834 0.013171425283544671
0.10101010101010102 2.586375 0.019885318076410037
0.10606060606060606 2.7059379999999997 0.022647440385173762
0.11111111111111112 2.8145729999999998 0.023302715957587428
0.11616161616161617 3.023308 0.024522963442455335
0.12121212121212122 3.1860069999999996 0.027105764165579246
0.12626262626262627 3.5134890000000003 0.032817153730937736
0.13131313131313133 3.8466990000000005 0.041124062287181684
0.13636363636363638 4.395720999999999 0.04919155678569247
0.14141414141414144 5.128668 0.06905316629959844
0.14646464646464646 6.081636 0.07735459975980744
0.15151515151515152 7.500602 0.10262467342700779
0.15656565656565657 9.751129 0.13451610111432757
0.16161616161616163 13.665105999999996 0.18335818706564475
0.16666666666666669 20.81609 0.23855630844729298
0.17171717171717174 33.565505 0.39365473384045546
0.1767676767676768 58.56067100000001 0.562588472205928
0.18181818181818182 99.18218599999999 0.8872840398677292
0.18686868686868688 168.90547800000002 1.2148144227477693
0.19191919191919193 271.08756 1.3420891445801926
0.196969696969697 399.83416700000004 1.6023812960125923
0.20202020202020204 535.942314 1.5250104694079953
0.2070707070707071 696.6512909999999 1.3918464146661416
0.21212121212121213 859.4516530000001 1.6180077479082131
0.21717171717171718 1036.6051169999998 1.4829597778803587
0.22222222222222224 1213.730303 1.5811328847668082
0.2272727272727273 1405.528874 1.5549562907438996
0.23232323232323235 1603.7900000000002 1.5397926263623962
0.2373737373737374 1810.2861769999995 1.4440267861681166
0.24242424242424243 2016.700404 1.5427676897653826
0.2474747474747475 2229.6230290000003 1.5254588703924445
0.25252525252525254 2453.320609 1.486127677832197
0.2575757575757576 2676.3090929999994 1.4213959110152798
0.26262626262626265 2898.970403 1.4536527435020383
0.2676767676767677 3131.277744000001 1.373285892472508
0.27272727272727276 3362.81519 1.4401176162730753
0.2777777777777778 3598.9101570000003 1.3853156997778433
0.2828282828282829 3831.5525009999997 1.3248344463739659
0.2878787878787879 4068.933133000001 1.225376644958998
0.29292929292929293 4309.13179 1.4109094005285545
0.297979797979798 4551.088793 1.1899421379424402
0.30303030303030304 4792.118082 1.3362052894207734
0.3080808080808081 5030.7202800000005 1.2694886719462901
0.31313131313131315 5273.97272 1.3876356085081798
0.31818181818181823 5516.8064030000005 1.1762255738127119
0.32323232323232326 5757.696873000001 1.1803712253232184
0.3282828282828283 5998.952866999999 1.195059006832296
0.33333333333333337 6241.724199 1.1861770307584427
0.3383838383838384 6484.538313 1.2554812834650193
0.3434343434343435 6722.747724 1.0507026122666787
0.3484848484848485 6965.242529000001 1.1981043009099794
0.3535353535353536 7204.240072 1.0561164145187711
0.3585858585858586 7445.093440999999 1.2032723528025593
0.36363636363636365 7682.728042999999 1.1037050384278353
0.36868686868686873 7920.496677000001 1.1762132631334494
0.37373737373737376 8158.720926 1.1777600186472124
0.37878787878787884 8395.942713999999 0.9847900829130715
0.38383838383838387 8629.172889000001 0.9646514877296013
0.3888888888888889 8863.659120000002 0.8390788280012214
0.393939393939394 9097.275364 1.005432327063363
0.398989898989899 9331.359047 1.0221015990061888
0.4040404040404041 9556.770654999998 0.9788823864361851
0.4090909090909091 9787.509180000001 0.9563101125681468
0.4141414141414142 10019.355972000001 0.8895748860078334
0.4191919191919192 10246.716498 0.9035304575918218
0.42424242424242425 10470.621821 0.8637094928614302
0.42929292929292934 10696.661997 0.8994984344016769
0.43434343434343436 10920.654686 0.8582855471251856
0.43939393939393945 11143.255802 0.8817001088783745
0.4444444444444445 11362.334062999998 0.9374426631698823
0.44949494949494956 11583.640490000002 0.7519131270964254
0.4545454545454546 11802.870431999998 0.9648697695419877
0.4595959595959596 12022.292152 0.8760723122527586
0.4646464646464647 12234.269857 0.7868388845570132
0.4696969696969697 12450.276648000001 0.8226953610517341
0.4747474747474748 12665.676832000001 0.7988878856109625
0.47979797979797983 12876.98791 0.878748514251936
0.48484848484848486 13088.465479999999 0.8722691909038557
0.48989898989898994 13298.673048999999 0.7514026618924204
0.494949494949495 13509.102917999997 0.8620865890825409
0.5 13713.859847 0.8516619999102254
