# Supplementary material for: Phase transitions of the typical algorithmic complexity of the random satisfiability problem studied with linear programming
Source: PLoS One. 2019 Apr 19;14(4):e0215309. doi: 10.1371/journal.pone.0215309 (PMC6474652; doi:10.1371/journal.pone.0215309)
Supplement: S1 File — Data used to arrive all shown plots, fit values and qualitative statements. (GZ) [file pone.0215309.s001.gz › data_revision/structural/biedge_N2048.dat]

# alpha p err
0.005025125628140704 1.000591 0.0004418359424039714
0.010050251256281407 1.002952 0.000903712343613828
0.01507537688442211 1.006404 0.001423370647442192
0.020100502512562814 1.0110280000000003 0.002220949346563324
0.02512562814070352 1.018548 0.0022658102303591016
0.03015075376884422 1.028697 0.0029832014682216823
0.035175879396984924 1.0436370000000001 0.003990956151099633
0.04020100502512563 1.0446790000000004 0.00420517050783912
0.04522613065326633 1.0736379999999999 0.005064736518319595
0.05025125628140704 1.094975 0.006886702766926999
0.05527638190954774 1.1314639999999998 0.007755314564864543
0.06030150753768844 1.156732 0.007422113984573398
0.06532663316582915 1.1929690000000002 0.009184244062523599
0.07035175879396985 1.2179900000000001 0.01017697892303999
0.07537688442211056 1.2844129999999998 0.01037606529470589
0.08040201005025126 1.3238349999999997 0.01137203038159853
0.08542713567839195 1.4055030000000002 0.014996742679662145
0.09045226130653267 1.4729710000000003 0.015355456977895508
0.09547738693467336 1.5664990000000003 0.016707294784015746
0.10050251256281408 1.668972 0.019031411298167027
0.10552763819095477 1.7999340000000001 0.020648904183999697
0.11055276381909548 1.9542139999999995 0.023872817261479645
0.11557788944723618 2.107269 0.029778387112132192
0.12060301507537688 2.323913 0.030769574761442545
0.12562814070351758 2.6329149999999997 0.031452546399298106
0.1306532663316583 2.8978699999999997 0.04032595070175036
0.135678391959799 3.297444 0.04703800871635617
0.1407035175879397 3.809832 0.04518644681760229
0.1457286432160804 4.429345999999999 0.058308526683496315
0.15075376884422112 5.2905370000000005 0.0766299271238072
0.15577889447236182 6.281356999999998 0.08005878746895932
0.16080402010050251 7.683147999999999 0.08731274646922976
0.1658291457286432 9.156278 0.10879057825014084
0.1708542713567839 11.587585999999998 0.1523596009577342
0.17587939698492464 14.844123999999999 0.16252142696887695
0.18090452261306533 18.844863 0.21179062852496575
0.18592964824120603 24.134114999999998 0.25109922555635256
0.19095477386934673 31.447692000000004 0.26722060163093714
0.19597989949748745 41.760948000000006 0.42233337956642725
0.20100502512562815 53.358061 0.42326115363803446
0.20603015075376885 66.71517300000001 0.45717330999414235
0.21105527638190955 85.66283899999999 0.548950241259624
0.21608040201005024 106.96518099999999 0.5454628423082541
0.22110552763819097 128.05679999999998 0.5479301481028388
0.22613065326633167 153.84328599999998 0.5425267617399144
0.23115577889447236 178.76030599999999 0.5747638824456516
0.23618090452261306 204.0616 0.6201605214781089
0.24120603015075376 231.72847 0.6365532126224804
0.24623115577889448 261.00132899999994 0.5225897808597086
0.25125628140703515 288.135268 0.5034857241034738
0.2562814070351759 316.962086 0.5419692419353724
0.2613065326633166 347.30484299999995 0.5474631984444255
0.2663316582914573 375.27490600000004 0.5220422639633677
0.271356783919598 405.22117799999995 0.5189062168793134
0.2763819095477387 435.3129069999999 0.4570338769183293
0.2814070351758794 464.2471340000001 0.5432882732435869
0.2864321608040201 494.09542200000004 0.5015143345069999
0.2914572864321608 522.393227 0.4918192456289199
0.2964824120603015 554.6772410000001 0.4704884664038004
0.30150753768844224 583.715335 0.47809809838044287
0.3065326633165829 613.451653 0.40887408953246274
0.31155778894472363 645.673976 0.442516751122487
0.3165829145728643 674.9041110000002 0.53169247594733
0.32160804020100503 705.171384 0.4359790503498934
0.32663316582914576 734.1932590000001 0.42105032741822784
0.3316582914572864 766.7788540000001 0.4439076154832215
0.33668341708542715 796.121478 0.4334798185798275
0.3417085427135678 826.052907 0.4254878642816911
0.34673366834170855 857.5158510000001 0.403043212694368
0.35175879396984927 887.1292179999999 0.393371057242394
0.35678391959798994 915.472424 0.404834144587636
0.36180904522613067 944.5423809999999 0.33625235603486725
0.36683417085427134 976.8409459999999 0.3829160708092615
0.37185929648241206 1005.27639 0.327481970038046
0.3768844221105528 1033.9903729999999 0.3003749842629997
0.38190954773869346 1066.1931200000001 0.36300718973595664
0.3869346733668342 1094.3119889999998 0.392645034068933
0.3919597989949749 1122.7846900000002 0.3248267176511196
0.3969849246231156 1153.101942 0.3511839302075271
0.4020100502512563 1181.667175 0.30895804290389905
0.40703517587939697 1209.2953229999998 0.3431064869264403
0.4120603015075377 1236.603235 0.3113784174842641
0.4170854271356784 1267.183648 0.33852516286976647
0.4221105527638191 1295.096499 0.3253690383226385
0.4271356783919598 1322.083339 0.30490658533229825
0.4321608040201005 1351.0980139999997 0.2700028844364371
0.4371859296482412 1378.764896 0.29972728168120716
0.44221105527638194 1405.8842310000002 0.2981736060401721
0.4472361809045226 1432.48429 0.3065442064368586
0.45226130653266333 1461.5806679999996 0.29969991954620356
0.457286432160804 1488.16637 0.2783663702748624
0.4623115577889447 1514.268265 0.28913149409049055
0.46733668341708545 1543.0840170000001 0.25533725973896726
0.4723618090452261 1569.050952 0.31255834702658974
0.47738693467336685 1594.242097 0.28651090989874367
0.4824120603015075 1620.626722 0.28184188282794936
0.48743718592964824 1648.6798799999995 0.25808636810183805
0.49246231155778897 1674.080912 0.27938810113531165
0.49748743718592964 1699.2064840000003 0.2995092244722956
0.5025125628140703 1726.578988 0.261589816040312
0.507537688442211 1751.2253739999996 0.29109033739372936
0.5125628140703518 1775.865501 0.28298234344035894
0.5175879396984925 1803.348393 0.2811732171651524
0.5226130653266332 1826.988158 0.28609142845601493
0.5276381909547738 1851.674387 0.262029600867918
0.5326633165829145 1876.6126100000004 0.21788565785750358
0.5376884422110553 1902.288965 0.2632344712893942
0.542713567839196 1926.44562 0.2942139010991828
0.5477386934673367 1949.4496070000002 0.2311983781322767
0.5527638190954774 1975.629915 0.25489069985976776
0.5577889447236181 1998.9096960000004 0.24314731580669793
0.5628140703517588 2022.1494570000002 0.24962624711957207
0.5678391959798995 2045.0391220000001 0.23023689868482614
0.5728643216080402 2070.190775 0.21298391975686268
0.577889447236181 2093.0463189999996 0.2536114408677098
0.5829145728643216 2116.444055 0.2351942960086434
0.5879396984924623 2140.7323760000004 0.23350169126582587
0.592964824120603 2162.911811 0.2256934158964235
0.5979899497487438 2185.5398170000003 0.24596582529081887
0.6030150753768845 2207.8614259999995 0.2382191640569796
0.6080402010050251 2231.4816700000006 0.1882595673531607
0.6130653266331658 2253.623165 0.25053448400369743
0.6180904522613065 2275.206992 0.2289908891986707
0.6231155778894473 2298.869274 0.2216257158454494
0.628140703517588 2319.9686920000004 0.2048036018628477
0.6331658291457286 2341.8042649999998 0.23227432719739757
0.6381909547738693 2365.27034 0.22671038926346335
0.6432160804020101 2385.860718 0.21574926715054618
0.6482412060301508 2406.8835999999997 0.2257169001205002
0.6532663316582915 2427.8980749999996 0.20800285977602356
0.6582914572864321 2450.8694170000003 0.19881045347516757
0.6633165829145728 2471.5034769999997 0.21698732905634002
0.6683417085427136 2491.8038130000004 0.1870413829370176
0.6733668341708543 2514.400119 0.19614086962943297
0.678391959798995 2534.446035 0.20844984402728256
0.6834170854271356 2554.919771 0.2204376017357348
0.6884422110552764 2574.76246 0.20061081924960125
0.6934673366834171 2596.4601629999997 0.2176575450817291
0.6984924623115578 2616.571987 0.17918066059427848
0.7035175879396985 2636.345711 0.20556151288362245
0.7085427135678392 2657.4566120000004 0.19969032038632908
0.7135678391959799 2677.015233 0.1922564365918486
0.7185929648241206 2696.647384000001 0.17090703948054073
0.7236180904522613 2715.642123 0.24142947452827337
0.7286432160804021 2736.6133990000003 0.19208541303022314
0.7336683417085427 2756.1740310000005 0.173376949849182
0.7386934673366834 2774.910123 0.17934640718730951
0.7437185929648241 2795.4312330000002 0.18914816523296477
0.7487437185929648 2814.422052 0.18621014444977418
0.7537688442211056 2833.1533440000003 0.19412774264385635
0.7587939698492463 2853.4966759999998 0.173222105471581
0.7638190954773869 2872.218189 0.19140497532458042
0.7688442211055276 2890.4709299999995 0.1801438544608264
0.7738693467336684 2908.9122130000005 0.18991207105131017
0.7788944723618091 2928.3597529999993 0.20726559890873786
0.7839195979899498 2946.3641390000003 0.14398795150636876
0.7889447236180904 2964.703051 0.18656480133989176
0.7939698492462312 2983.986277 0.18075033269952695
0.7989949748743719 3002.5667760000006 0.1802479404154087
0.8040201005025126 3019.8255580000005 0.20075075899235822
0.8090452261306533 3037.527819000001 0.17366837230481416
0.8140703517587939 3056.9318750000007 0.15586384081946197
0.8190954773869347 3074.378352 0.17663009000733765
0.8241206030150754 3091.7998309999994 0.19118724523094544
0.8291457286432161 3110.8097940000007 0.18107615846376074
0.8341708542713568 3127.943873 0.18878318084779605
0.8391959798994975 3145.2797930000006 0.17151844638697064
0.8442211055276382 3162.2980799999996 0.1679017980844685
0.8492462311557789 3181.0362460000006 0.18275976549556772
0.8542713567839196 3197.580674 0.15595668861578402
0.8592964824120604 3214.8200349999997 0.16457181190896644
0.864321608040201 3232.7573559999996 0.16492224429713118
0.8693467336683417 3249.650508 0.18662202746728562
0.8743718592964824 3266.177419000001 0.1874122486365112
0.8793969849246231 3284.5138330000004 0.1753542232482644
0.8844221105527639 3300.824897 0.1962645976506992
0.8894472361809045 3317.2224620000006 0.16713190167052616
0.8944723618090452 3333.5196239999996 0.17741370697891606
0.8994974874371859 3351.112251 0.16874922429155526
0.9045226130653267 3367.5004120000003 0.15038427662491421
0.9095477386934674 3383.280883 0.16411332916921784
0.914572864321608 3401.3560049999996 0.16108663220451444
0.9195979899497487 3416.907481 0.16805265287701288
0.9246231155778895 3433.3888570000004 0.17088202729075655
0.9296482412060302 3448.852435 0.14660241224143028
0.9346733668341709 3466.6399409999995 0.17753726374765244
0.9396984924623115 3482.144152 0.1494792838355724
0.9447236180904522 3497.623325 0.16644181348148326
0.949748743718593 3514.660024 0.1724549988373679
0.9547738693467337 3530.2862289999994 0.18178890081354399
0.9597989949748744 3545.537432 0.17206784236459177
0.964824120603015 3560.702902 0.16039937966215526
0.9698492462311558 3577.845646 0.18355460736250195
0.9748743718592965 3593.0093439999996 0.1911491738511977
0.9798994974874372 3608.500721 0.1702910075693927
0.9849246231155779 3624.931087 0.1717481235152266
0.9899497487437187 3639.6384669999998 0.15429767273357878
0.9949748743718593 3655.0533979999996 0.15038442936686558
1.0 3671.3571479999996 0.1368028102635462
