# Supplementary material for: Phase transitions of the typical algorithmic complexity of the random satisfiability problem studied with linear programming
Source: PLoS One. 2019 Apr 19;14(4):e0215309. doi: 10.1371/journal.pone.0215309 (PMC6474652; doi:10.1371/journal.pone.0215309)
Supplement: S1 File — Data used to arrive all shown plots, fit values and qualitative statements. (GZ) [file pone.0215309.s001.gz › data_revision/structural/binode_N4096.dat]

# alpha p err
0.005050505050505051 2.000826 0.0003915660863761904
0.010101010101010102 2.0015699999999996 0.0005616938667994043
0.015151515151515152 2.003074 0.0007897619894626543
0.020202020202020204 2.011228 0.001815493321386788
0.025252525252525256 2.013026 0.0015956578580635318
0.030303030303030304 2.020166 0.002100486610288194
0.03535353535353536 2.030944 0.0032592121747441155
0.04040404040404041 2.039256 0.0030675175631119014
0.045454545454545456 2.057344 0.004140249267858137
0.05050505050505051 2.0653930000000007 0.004414708484147032
0.05555555555555556 2.096282 0.005638659060450466
0.06060606060606061 2.105998 0.006050619472417698
0.06565656565656566 2.1287119999999997 0.006186586781093423
0.07070707070707072 2.181272 0.009224815228501854
0.07575757575757576 2.214404 0.008933397114200175
0.08080808080808081 2.2736000000000005 0.009718518405600732
0.08585858585858587 2.3108190000000004 0.011660854985806164
0.09090909090909091 2.3586230000000006 0.012020040390947121
0.09595959595959597 2.4869239999999997 0.015542246427077402
0.10101010101010102 2.535127 0.01576202306177731
0.10606060606060606 2.7076750000000005 0.021075793579364947
0.11111111111111112 2.842321 0.024896571229789884
0.11616161616161617 2.9723900000000003 0.02741356780866002
0.12121212121212122 3.2201809999999993 0.027502449690891176
0.12626262626262627 3.4795909999999997 0.03337903562117995
0.13131313131313133 3.7258120000000003 0.03497896590809969
0.13636363636363638 4.2009810000000005 0.04386343966220616
0.14141414141414144 4.746713000000001 0.060124719799762916
0.14646464646464646 5.545604999999999 0.07278195294851608
0.15151515151515152 6.527964 0.0694273685516022
0.15656565656565657 8.160089 0.09342372064417045
0.16161616161616163 9.965457999999998 0.1399032123862779
0.16666666666666669 13.016179999999999 0.16130823661549332
0.17171717171717174 17.021568000000002 0.21671088661163265
0.1767676767676768 23.642939 0.23275451183382043
0.18181818181818182 32.15740699999999 0.2824484467137322
0.18686868686868688 45.263414000000004 0.42381998749940997
0.19191919191919193 62.62249600000001 0.5823057803113411
0.196969696969697 84.62551500000001 0.5325308271593292
0.20202020202020204 117.09710700000001 0.8472383020443541
0.2070707070707071 154.20588299999997 0.7847605671865774
0.21212121212121213 193.955006 0.814539431435948
0.21717171717171718 238.641883 0.8124597129772024
0.22222222222222224 287.87630599999994 0.9579132259051443
0.2272727272727273 337.6828090000001 0.7529318791358224
0.23232323232323235 387.32467 0.7686290597550938
0.2373737373737374 442.463604 0.7847305199774008
0.24242424242424243 493.76887500000004 0.8612711518883013
0.2474747474747475 548.8729159999999 0.6555668972301815
0.25252525252525254 605.905905 0.6673851711530636
0.2575757575757576 662.0388450000002 0.7893384789017943
0.26262626262626265 716.8472000000002 0.752758068704682
0.2676767676767677 776.5282070000001 0.7284449654236074
0.27272727272727276 833.9039449999999 0.6668061703936163
0.2777777777777778 891.2944779999999 0.5879438618745889
0.2828282828282829 952.7883080000001 0.6920225076802028
0.2878787878787879 1013.114255 0.6473473227526336
0.29292929292929293 1071.6290420000003 0.6878348445927948
0.297979797979798 1132.3159159999998 0.6594197950804906
0.30303030303030304 1194.840172 0.6450516393405992
0.3080808080808081 1252.3129660000002 0.6392891662182266
0.31313131313131315 1313.3116269999998 0.6131780504641473
0.31818181818181823 1375.702236 0.6597574814308693
0.32323232323232326 1434.0789680000003 0.675364511931149
0.3282828282828283 1496.236614 0.5950162927214656
0.33333333333333337 1557.310983 0.6314288276686445
0.3383838383838384 1618.2671189999999 0.5464659996184551
0.3434343434343435 1676.8344330000002 0.522998787007185
0.3484848484848485 1737.9037660000001 0.5228139646604764
0.3535353535353536 1798.9788239999998 0.5638910370133662
0.3585858585858586 1856.0800839999997 0.615836189375078
0.36363636363636365 1917.224002 0.5291560272698506
0.36868686868686873 1978.1972070000002 0.5258117378406408
0.37373737373737376 2034.9500919999998 0.4694266314729117
0.37878787878787884 2096.414166 0.4710379785579855
0.38383838383838387 2155.522535 0.5742703936953586
0.3888888888888889 2211.5970190000003 0.4648778948702661
0.393939393939394 2271.6936590000005 0.5338271358960629
0.398989898989899 2330.402865 0.4482243216013753
0.4040404040404041 2386.833378 0.45481399089736096
0.4090909090909091 2443.763853 0.4691016008190467
0.4141414141414142 2503.3801550000003 0.42195998373659677
0.4191919191919192 2560.836572 0.5145411320934451
0.42424242424242425 2613.869669 0.44301782846630167
0.42929292929292934 2672.700284 0.44904942060310515
0.43434343434343436 2729.6100439999996 0.4341690051857604
0.43939393939393945 2782.1984519999996 0.3924573381859316
0.4444444444444445 2838.4890870000004 0.4384667582964333
0.44949494949494956 2895.2194479999994 0.36405498389116736
0.4545454545454546 2948.4324030000002 0.4304474679807263
0.4595959595959596 3003.4426000000003 0.39778815542948887
0.4646464646464647 3058.472612 0.45303388267989486
0.4696969696969697 3109.7301619999994 0.4196075913946247
0.4747474747474748 3164.310771 0.3941971078775097
0.47979797979797983 3219.092624 0.4011697369244042
0.48484848484848486 3269.6647 0.42407151118650754
0.48989898989898994 3323.10674 0.39115330779632074
0.494949494949495 3375.934273 0.38029547140479447
0.5 3428.6125599999996 0.38233775931760644
