# Supplementary material for: Phase transitions of the typical algorithmic complexity of the random satisfiability problem studied with linear programming
Source: PLoS One. 2019 Apr 19;14(4):e0215309. doi: 10.1371/journal.pone.0215309 (PMC6474652; doi:10.1371/journal.pone.0215309)
Supplement: S1 File — Data used to arrive all shown plots, fit values and qualitative statements. (GZ) [file pone.0215309.s001.gz › data_revision/presolve/3sat_cplex_N65536.dat]

# alpha p err
1.55 1.0 0.0
1.5540816326530613 1.0 0.0
1.5581632653061226 1.0 0.0
1.5622448979591836 1.0 0.0
1.566326530612245 1.0 0.0
1.5704081632653062 1.0 0.0
1.5744897959183675 1.0 0.0
1.5785714285714285 1.0 0.0
1.5826530612244898 1.0 0.0
1.586734693877551 1.0 0.0
1.5908163265306123 1.0 0.0
1.5948979591836736 1.0 0.0
1.5989795918367347 1.0 0.0
1.603061224489796 1.0 0.0
1.6071428571428572 1.0 0.0
1.6112244897959185 1.0 0.0
1.6153061224489795 1.0 0.0
1.6193877551020408 0.9971440397350995 0.001125188511512268
1.623469387755102 0.9822783794624947 0.0024917335825661966
1.6275510204081634 0.9469613486842107 0.003937287961330047
1.6316326530612246 0.8649230769230768 0.00695614895805433
1.6357142857142857 0.7413149216817807 0.008320391336112048
1.639795918367347 0.6020108695652173 0.009918956441490098
1.6438775510204082 0.4849421009098429 0.010203593930832642
1.6479591836734695 0.4123557500994826 0.008609547196478655
1.6520408163265305 0.35258635214827294 0.010991103729977301
1.6561224489795918 0.2992209450830141 0.010181514361013643
1.660204081632653 0.2641274593669803 0.007558712248684312
1.6642857142857144 0.23311661073825501 0.008624098847802564
1.6683673469387756 0.20151812688821744 0.007408703402079262
1.6724489795918367 0.15390352504638216 0.006786165157608467
1.676530612244898 0.11179916317991634 0.007141709111512124
1.6806122448979592 0.09641833810888252 0.005518672855572662
1.6846938775510205 0.062300599354541256 0.005443675642038415
1.6887755102040816 0.0411651376146789 0.0037026163585125935
1.6928571428571428 0.037788245850157026 0.003773232418245026
1.6969387755102041 0.02156306306306306 0.002907869616352444
1.7010204081632654 0.015517241379310343 0.0028621607228964136
1.7051020408163264 0.008802588996763753 0.0022932988670265044
1.7091836734693877 0.009713580246913581 0.0021548695753467466
1.713265306122449 0.005060115002613695 0.00170493119796585
1.7173469387755103 0.008797364085667217 0.002064945605733905
1.7214285714285715 0.013461995249406175 0.00268347453790817
1.7255102040816326 0.026903426791277253 0.0037614858407349085
1.7295918367346939 0.03174468085106383 0.005006027250982922
1.7336734693877551 0.05167321288295365 0.0059541896077734795
1.7377551020408164 0.08350048216007715 0.007899300810168076
1.7418367346938775 0.09373637264618433 0.009338458845186384
1.7459183673469387 0.06620272314674734 0.010672083128231962
1.75 0.08315909090909092 0.014687147217496999
