# Supplementary material for: Phase transitions of the typical algorithmic complexity of the random satisfiability problem studied with linear programming
Source: PLoS One. 2019 Apr 19;14(4):e0215309. doi: 10.1371/journal.pone.0215309 (PMC6474652; doi:10.1371/journal.pone.0215309)
Supplement: S1 File — Data used to arrive all shown plots, fit values and qualitative statements. (GZ) [file pone.0215309.s001.gz › data_revision/lp/3sat_smm_N64.dat]

# alpha p err
0.0 1.0 0.0
0.04040404040404041 1.0 0.0
0.08080808080808081 1.0 0.0
0.12121212121212122 1.0 0.0
0.16161616161616163 1.0 0.0
0.20202020202020204 1.0 0.0
0.24242424242424243 1.0 0.0
0.2828282828282829 1.0 0.0
0.32323232323232326 1.0 0.0
0.36363636363636365 1.0 0.0
0.4040404040404041 1.0 0.0
0.4444444444444445 1.0 0.0
0.48484848484848486 0.999602 0.00033286033106996515
0.5252525252525253 1.0 0.0
0.5656565656565657 0.9998120000000001 0.00020556264252047187
0.6060606060606061 0.9995879999999999 0.0002825880393788946
0.6464646464646465 0.9989959999999999 0.0005161240161046523
0.686868686868687 0.998752 0.0004544183094902774
0.7272727272727273 0.9991979999999999 0.0004247305027897121
0.7676767676767677 0.9974779999999999 0.0006828733411109227
0.8080808080808082 0.997526 0.0006972259318183755
0.8484848484848485 0.997612 0.0007342043312321145
0.888888888888889 0.9971960000000002 0.0007884059867859965
0.9292929292929294 0.9951119999999999 0.0010778942434209362
0.9696969696969697 0.994304 0.0010701327020514835
1.0101010101010102 0.9917739999999999 0.0012373051361729678
1.0505050505050506 0.9925620000000002 0.0011736081117647433
1.090909090909091 0.9912859999999998 0.0013630128392645476
1.1313131313131315 0.9877279999999999 0.0014684740379046445
1.1717171717171717 0.9881399999999999 0.0014531345429794093
1.2121212121212122 0.984884 0.001649285906081775
1.2525252525252526 0.9812100000000001 0.002255903366724739
1.292929292929293 0.974842 0.002208401231660586
1.3333333333333335 0.9734459999999998 0.0023116842344922464
1.373737373737374 0.9713200000000002 0.0022880559433720127
1.4141414141414144 0.9682339999999999 0.0024596024068942496
1.4545454545454546 0.9609980000000004 0.0027039963017726153
1.494949494949495 0.9589860000000001 0.0028748919979714013
1.5353535353535355 0.9522440000000002 0.0031615920040384674
1.575757575757576 0.949938 0.0027958104370647157
1.6161616161616164 0.9422879999999999 0.0034365471042894155
1.6565656565656568 0.93643 0.0034621813932837085
1.696969696969697 0.9286580000000001 0.003532964194553915
1.7373737373737375 0.916814 0.003475658786474874
1.777777777777778 0.9184499999999999 0.00407464108848866
1.8181818181818183 0.9120919999999999 0.003969425147297775
1.8585858585858588 0.9003520000000002 0.003973323042492269
1.8989898989898992 0.8971779999999999 0.0042361203948896526
1.9393939393939394 0.8766620000000002 0.0047335141280025785
1.97979797979798 0.86972 0.004219668233404131
2.0202020202020203 0.8600459999999999 0.004502519738990599
2.060606060606061 0.8509099999999999 0.005235752094971653
2.101010101010101 0.8467379999999999 0.004940096760185983
2.1414141414141414 0.80908 0.005149368893369352
2.181818181818182 0.795864 0.006038203706401436
2.2222222222222223 0.785692 0.005010422736656054
2.262626262626263 0.7745020000000001 0.00593326183477521
2.303030303030303 0.7681819999999999 0.005651696736379259
2.3434343434343434 0.7470219999999999 0.006261814114136577
2.383838383838384 0.733126 0.005974790707631521
2.4242424242424243 0.7012500000000002 0.00655910817108546
2.464646464646465 0.6880580000000001 0.0069065357452198824
2.505050505050505 0.676446 0.006988153117956137
2.545454545454546 0.670186 0.007539032033358127
2.585858585858586 0.6328 0.0070551541443118
2.6262626262626263 0.600646 0.007047487779343789
2.666666666666667 0.59101 0.006799786761362444
2.707070707070707 0.5695700000000001 0.007581998417303978
2.747474747474748 0.5431159999999999 0.007093669290289759
2.787878787878788 0.512958 0.0067862976651485
2.8282828282828287 0.50163 0.0068587681109657
2.868686868686869 0.484448 0.007997555626564908
2.909090909090909 0.4612320000000001 0.00744439225189001
2.94949494949495 0.445568 0.0075859195882898725
2.98989898989899 0.42794600000000005 0.006882897936189382
3.0303030303030307 0.41637799999999997 0.006966198102264965
3.070707070707071 0.377896 0.0069103678628565065
3.111111111111111 0.344762 0.005722495609434753
3.151515151515152 0.336406 0.005609595707357173
3.191919191919192 0.30824199999999996 0.006013737273942056
3.2323232323232327 0.29689600000000005 0.006975928898720226
3.272727272727273 0.268128 0.005895932157004523
3.3131313131313136 0.25488 0.006609024133712935
3.353535353535354 0.24331999999999998 0.006137556517051389
3.393939393939394 0.21555200000000002 0.006667360497228269
3.4343434343434347 0.19395199999999999 0.0055796860126713236
3.474747474747475 0.187868 0.005476876482083562
3.5151515151515156 0.175336 0.005549117407300011
3.555555555555556 0.162146 0.005153861076901473
3.5959595959595965 0.137444 0.004071420390969224
3.6363636363636367 0.138308 0.0045921167232551895
3.676767676767677 0.120778 0.004239046590921125
3.7171717171717176 0.11382000000000002 0.004682520688688947
3.757575757575758 0.10705199999999998 0.004196629123475173
3.7979797979797985 0.08873999999999999 0.004087101662547679
3.8383838383838387 0.07790599999999999 0.003546204167839184
3.878787878787879 0.07557200000000001 0.0038345815938639256
3.9191919191919196 0.06456 0.0031403184551889
3.95959595959596 0.05915400000000001 0.0030794616412613426
4.0 0.047748 0.0031954492641880577
