# Supplementary material for: Phase transitions of the typical algorithmic complexity of the random satisfiability problem studied with linear programming
Source: PLoS One. 2019 Apr 19;14(4):e0215309. doi: 10.1371/journal.pone.0215309 (PMC6474652; doi:10.1371/journal.pone.0215309)
Supplement: S1 File — Data used to arrive all shown plots, fit values and qualitative statements. (GZ) [file pone.0215309.s001.gz › data_revision/presolve/3sat_gurobi_N65536.dat]

# alpha p err
1.4 1.0 0.0
1.4122448979591835 1.0 0.0
1.4244897959183673 0.999804 0.00019591835034013088
1.436734693877551 0.999384 0.0003170867389217104
1.4489795918367345 0.9967159999999999 0.0008859706541415464
1.4612244897959183 0.989106 0.0015092925495078754
1.473469387755102 0.9751420000000002 0.002224463081285019
1.4857142857142855 0.961216 0.0028038088379916306
1.4979591836734694 0.9375860000000001 0.0028896027408624797
1.510204081632653 0.9203999999999999 0.003887827156651899
1.5224489795918366 0.8970520000000001 0.004245715016342948
1.5346938775510204 0.8721340000000001 0.004405456162533007
1.546938775510204 0.833742 0.005594661383855148
1.5591836734693878 0.8152299999999998 0.005804989233409475
1.5714285714285714 0.781874 0.005330490033758618
1.583673469387755 0.7484360000000001 0.006012079839789222
1.5959183673469388 0.731568 0.0060574397231833825
1.6081632653061224 0.7021780000000001 0.006409236772034565
1.620408163265306 0.6585540000000002 0.006240439407605844
1.6326530612244898 0.6195719999999999 0.007411505650001223
1.6448979591836734 0.587994 0.006940746645714708
1.657142857142857 0.557224 0.006716622960982696
1.6693877551020408 0.50996 0.006989420576843264
1.6816326530612244 0.475276 0.006543441296443331
1.693877551020408 0.428804 0.007617242545698541
1.7061224489795919 0.370532 0.006886463243204018
1.7183673469387755 0.31443800000000005 0.005702469289702486
1.730612244897959 0.25022 0.005943567951996512
1.7428571428571429 0.18317000000000008 0.005376792724292057
1.7551020408163265 0.149462 0.00471200127334448
1.76734693877551 0.09563600000000003 0.003922894849470223
1.779591836734694 0.058864 0.0032109662097256643
1.7918367346938775 0.030314 0.0027571369207930172
1.804081632653061 0.015848000000000004 0.001871923075342574
1.816326530612245 0.007832 0.001151944443104788
1.8285714285714285 0.0018000000000000004 0.0005692099788303082
1.8408163265306121 0.001042 0.00045457232647841644
1.853061224489796 0.000572 0.0003334906295535153
1.8653061224489795 0.0 0.0
1.8775510204081631 0.0 0.0
1.889795918367347 0.0 0.0
1.9020408163265305 0.0 0.0
1.9142857142857141 0.0 0.0
1.926530612244898 0.0 0.0
1.9387755102040816 0.0 0.0
1.9510204081632652 0.0 0.0
1.963265306122449 0.0 0.0
1.9755102040816326 0.0 0.0
1.9877551020408162 0.0 0.0
2.0 0.0 0.0
