# Supplementary material for: Phase transitions of the typical algorithmic complexity of the random satisfiability problem studied with linear programming
Source: PLoS One. 2019 Apr 19;14(4):e0215309. doi: 10.1371/journal.pone.0215309 (PMC6474652; doi:10.1371/journal.pone.0215309)
Supplement: S1 File — Data used to arrive all shown plots, fit values and qualitative statements. (GZ) [file pone.0215309.s001.gz › data_revision/structural/3core_N64.dat]

# alpha p err
1.2 0.0 0.0
1.205050505050505 0.0002969791666666667 8.312793697819044e-05
1.2101010101010101 0.0003281770833333333 0.00010774795521632236
1.215151515151515 0.000312875 0.00011208425495284042
1.22020202020202 0.00052478125 0.0001495163132560708
1.2252525252525253 0.0005426562499999998 0.00014885437623906404
1.2303030303030302 0.0005068229166666667 0.00014771262151450532
1.2353535353535352 0.0004892708333333333 0.00016522196113402185
1.2404040404040404 0.0004795833333333334 0.00014074547308686147
1.2454545454545454 0.0004914791666666666 0.00014726723483131308
1.2505050505050506 0.0014630208333333333 0.0002388250000363469
1.2555555555555555 0.0014622499999999996 0.0002751093579909027
1.2606060606060605 0.0015354791666666665 0.0002510505193805621
1.2656565656565657 0.00151865625 0.0002245849111677335
1.2707070707070707 0.0015227109375 0.00021369291929618122
1.2757575757575756 0.0015474765625 0.00021927948906300031
1.2808080808080808 0.0015001093749999997 0.00017973192453558614
1.2858585858585858 0.003754489583333334 0.0003948930909460302
1.2909090909090908 0.0037715833333333334 0.00038109258134416045
1.295959595959596 0.00365178125 0.0003785668703485829
1.301010101010101 0.005677104166666665 0.00042994051843523785
1.306060606060606 0.005614041666666666 0.0005016474049804415
1.3111111111111111 0.0056445625 0.00045841316965657006
1.316161616161616 0.009270385416666665 0.0006621685533411067
1.3212121212121213 0.009293687499999998 0.0006370637603953216
1.3262626262626263 0.009246197916666666 0.0006118650580674257
1.3313131313131312 0.01654255208333334 0.0008697378398389615
1.3363636363636364 0.016429385416666668 0.0008370279854436165
1.3414141414141414 0.0165338125 0.0008478810575549004
1.3464646464646464 0.026699375 0.001032575558003438
1.3515151515151516 0.026588062499999995 0.001142807656918611
1.3565656565656565 0.026668791666666664 0.0011016928648233946
1.3616161616161615 0.038849572916666665 0.0012157487002811243
1.3666666666666667 0.03912725 0.0012477162533838908
1.3717171717171717 0.03885748958333334 0.0012151522636126805
1.3767676767676766 0.05789797916666667 0.0015705843484978856
1.3818181818181818 0.05778165625 0.0015674087054130732
1.3868686868686868 0.05786242708333333 0.001702647513691861
1.3919191919191918 0.0805489375 0.001937630993443663
1.396969696969697 0.08062934375 0.0017758819579645863
1.402020202020202 0.08074794791666667 0.0016844803838335335
1.4070707070707071 0.11419354166666666 0.002104616866029962
1.412121212121212 0.11366073958333332 0.0021355850883531553
1.417171717171717 0.11452484375 0.002098751806294099
1.4222222222222223 0.150954359375 0.0018990996375518611
1.4272727272727272 0.15121265625 0.0020238950013680293
1.4323232323232322 0.15105900000000003 0.001934253787221032
1.4373737373737374 0.1511782421875 0.00211476155517394
1.4424242424242424 0.20069504166666668 0.0025080286148658885
1.4474747474747474 0.20131912500000002 0.002835767319733173
1.4525252525252526 0.2014609791666666 0.0026273925621766634
1.4575757575757575 0.25446709375 0.0026221517247978316
1.4626262626262627 0.2544892916666667 0.0028366274091180406
1.4676767676767677 0.25505253125 0.00292929443198343
1.4727272727272727 0.31853833333333337 0.0028663443753542614
1.4777777777777779 0.3184938854166667 0.0027186594120245
1.4828282828282828 0.31816540625 0.002669522966933465
1.4878787878787878 0.38640810416666677 0.0030838367219289268
1.492929292929293 0.3864694791666667 0.002901863268232561
1.497979797979798 0.38646615625 0.0031337830098113755
1.503030303030303 0.45122731250000003 0.002924681170969395
1.5080808080808081 0.4509462708333334 0.002736161068186414
1.513131313131313 0.4510133125 0.0026255297645817804
1.518181818181818 0.51805771875 0.002600245648514227
1.5232323232323233 0.5171647604166666 0.002904449580668425
1.5282828282828282 0.5171154166666667 0.002760156552210098
1.5333333333333332 0.57798096875 0.002313192134855227
1.5383838383838384 0.5784218124999999 0.002313072624392022
1.5434343434343434 0.5782351354166666 0.0025419197827132776
1.5484848484848484 0.6249094583333333 0.002130628665131624
1.5535353535353535 0.6242650520833333 0.0020527806946156273
1.5585858585858585 0.6244256354166666 0.0019012066988583504
1.5636363636363635 0.6699055000000003 0.00194257086242833
1.5686868686868687 0.6696617916666667 0.0020566180430924936
1.5737373737373737 0.6695598645833333 0.0018725419736373991
1.5787878787878789 0.7090935208333333 0.0015344073852375482
1.5838383838383838 0.7092112708333335 0.0013501704767940378
1.5888888888888888 0.7092214062500001 0.0016180036914784867
1.593939393939394 0.7398721875000001 0.001109971170136935
1.598989898989899 0.7398216484374999 0.0011704091889662793
1.6040404040404042 0.7398777109374999 0.0012687980404572903
1.6090909090909091 0.7399568281250001 0.0011618424384599872
1.614141414141414 0.7657835624999998 0.0010356637823406162
1.6191919191919193 0.7654765312499999 0.0011690861022874352
1.6242424242424243 0.7656889791666667 0.0010659806670630049
1.6292929292929292 0.7819574166666666 0.0008878250245997546
1.6343434343434344 0.78189875 0.0007692076466376567
1.6393939393939394 0.7819970104166667 0.0008162354257754294
1.6444444444444444 0.79705525 0.0008460083962923864
1.6494949494949496 0.7972002604166667 0.0008062610945484495
1.6545454545454545 0.7971729166666668 0.0008105158197698688
1.6595959595959595 0.8106734270833332 0.0006694653088881317
1.6646464646464647 0.8106556979166668 0.0006063171400215043
1.6696969696969697 0.8106622812500001 0.0007167343157116022
1.6747474747474747 0.8211556562499999 0.0005996055245307092
1.6797979797979798 0.8210989999999999 0.0006587523211797568
1.6848484848484848 0.82118509375 0.000581746496711951
1.6898989898989898 0.8309067291666667 0.0005170646237046267
1.694949494949495 0.8309148437499999 0.0006227917826145333
1.7 0.8308996562500001 0.0005239702006401309
