# Supplementary material for: Phase transitions of the typical algorithmic complexity of the random satisfiability problem studied with linear programming
Source: PLoS One. 2019 Apr 19;14(4):e0215309. doi: 10.1371/journal.pone.0215309 (PMC6474652; doi:10.1371/journal.pone.0215309)
Supplement: S1 File — Data used to arrive all shown plots, fit values and qualitative statements. (GZ) [file pone.0215309.s001.gz › data_revision/lp/3sat_smm_N8192.dat]

# alpha p err
1.0 0.9917439999999997 0.0013242597932430044
1.02020202020202 0.992906 0.0011215899428935704
1.0404040404040404 0.990986 0.00135388478091749
1.0606060606060606 0.990156 0.0014018787394065165
1.0808080808080809 0.989846 0.0013074723706449816
1.101010101010101 0.9873879999999999 0.0017363916608875913
1.121212121212121 0.9878440000000002 0.0015254061754168915
1.1414141414141414 0.986424 0.0017025345811465871
1.1616161616161615 0.9877020000000001 0.0015983729226935607
1.1818181818181819 0.981812 0.0017057127542467376
1.202020202020202 0.9832199999999999 0.001925928347576823
1.2222222222222223 0.985192 0.001733417433857177
1.2424242424242424 0.979768 0.0021789391914415653
1.2626262626262625 0.980446 0.0021780459131983455
1.2828282828282829 0.97579 0.002048096677405636
1.303030303030303 0.9752600000000001 0.002225758297749335
1.3232323232323233 0.9746019999999999 0.002242765257444482
1.3434343434343434 0.9747639999999999 0.0021187505752211636
1.3636363636363638 0.9693339999999999 0.002570300371551939
1.3838383838383839 0.966976 0.0025669094257491803
1.404040404040404 0.9672779999999999 0.002696797359832583
1.4242424242424243 0.9674579999999997 0.0024465968200747725
1.4444444444444444 0.9621580000000001 0.0025163934509531637
1.4646464646464648 0.9614020000000001 0.002706657717554985
1.4848484848484849 0.9675800000000001 0.0026106704119823296
1.5050505050505052 0.961184 0.0030421939451652255
1.5252525252525253 0.95746 0.0029019303919977147
1.5454545454545454 0.9626720000000002 0.0026915452810606743
1.5656565656565657 0.9477920000000001 0.003347108602958678
1.5858585858585859 0.9466020000000003 0.0032624524517607966
1.606060606060606 0.9452300000000001 0.0031100321541746153
1.6262626262626263 0.9373839999999999 0.003655207791630997
1.6464646464646466 0.934822 0.002902122671425172
1.6666666666666667 0.92817 0.0032426378151128774
1.6868686868686869 0.9272180000000003 0.0036212809888215027
1.7070707070707072 0.9202539999999999 0.00411162790145218
1.7272727272727273 0.91095 0.0037467185642906164
1.7474747474747474 0.9121459999999999 0.003735114991536401
1.7676767676767677 0.9106359999999999 0.0043179976841123905
1.787878787878788 0.9008660000000001 0.0036970317823897592
1.8080808080808082 0.9006439999999999 0.004592827451581441
1.8282828282828283 0.8861919999999999 0.004671267065797028
1.8484848484848486 0.8863200000000002 0.0040134772953138755
1.8686868686868687 0.8767420000000002 0.004890995399711599
1.8888888888888888 0.8792479999999999 0.004274025736937019
1.9090909090909092 0.868364 0.004286105924962655
1.9292929292929295 0.8528599999999998 0.005849957264801176
1.9494949494949496 0.8525500000000001 0.005451045771225927
1.9696969696969697 0.8356999999999999 0.004720635550431733
1.98989898989899 0.8326700000000001 0.004489042214103137
2.0101010101010104 0.8271259999999999 0.005202280653713328
2.0303030303030303 0.8241480000000001 0.0055465751595015905
2.0505050505050506 0.8058659999999999 0.005407998150887259
2.070707070707071 0.804624 0.0053547944871862275
2.090909090909091 0.7917000000000001 0.005407143423287386
2.111111111111111 0.783896 0.0053252966114574266
2.1313131313131315 0.773214 0.006788475823040109
2.1515151515151514 0.7608560000000001 0.006044242218839348
2.1717171717171717 0.7291820000000001 0.006992458508993812
2.191919191919192 0.728814 0.0063745904966515275
2.212121212121212 0.7170839999999999 0.006582958605368862
2.2323232323232327 0.707504 0.005703927068257451
2.2525252525252526 0.690854 0.006482768235869608
2.272727272727273 0.6722359999999997 0.007212177479790689
2.2929292929292933 0.6495939999999999 0.007026319377881997
2.313131313131313 0.64022 0.007387692467881977
2.3333333333333335 0.60271 0.007527835014132553
2.353535353535354 0.597832 0.006589914718719817
2.3737373737373737 0.5594879999999999 0.007007043313695154
2.393939393939394 0.5455980000000001 0.007341743389686126
2.4141414141414144 0.5092479999999999 0.0063060681886576535
2.4343434343434343 0.48084000000000005 0.007978471031469626
2.4545454545454546 0.46859200000000006 0.006752772467660968
2.474747474747475 0.4195660000000001 0.006586838695459301
2.494949494949495 0.37829599999999997 0.006332107390119027
2.5151515151515156 0.35024 0.007336702256463731
2.5353535353535355 0.320236 0.006527564936482822
2.5555555555555554 0.28157600000000005 0.006300176505463956
2.575757575757576 0.23715000000000003 0.006339487360978016
2.595959595959596 0.19535799999999998 0.005691979971855137
2.6161616161616164 0.17050800000000002 0.005163442262677099
2.6363636363636367 0.12829 0.004939018121043899
2.6565656565656566 0.098562 0.004223050556173818
2.676767676767677 0.075436 0.0033593308857568648
2.6969696969696972 0.05498199999999999 0.003369521627768548
2.717171717171717 0.035692 0.002780851668104575
2.7373737373737375 0.02508999999999999 0.002396393123007993
2.757575757575758 0.013782 0.0018075607873595844
2.7777777777777777 0.009646000000000002 0.0014036680519268082
2.7979797979797985 0.00561 0.0011322102278287368
2.8181818181818183 0.002202 0.0006428032358350416
2.8383838383838382 0.00083 0.0004208325082500162
2.858585858585859 0.001036 0.0004934612446788501
2.878787878787879 0.000196 0.0002058737477193243
2.8989898989898992 0.0003780000000000001 0.00024640616875394985
2.9191919191919196 0.0 0.0
2.9393939393939394 0.0 0.0
2.95959595959596 0.0 0.0
2.97979797979798 0.0 0.0
3.0 0.0 0.0
