# Supplementary material for: Phase transitions of the typical algorithmic complexity of the random satisfiability problem studied with linear programming
Source: PLoS One. 2019 Apr 19;14(4):e0215309. doi: 10.1371/journal.pone.0215309 (PMC6474652; doi:10.1371/journal.pone.0215309)
Supplement: S1 File — Data used to arrive all shown plots, fit values and qualitative statements. (GZ) [file pone.0215309.s001.gz › data_revision/structural/binode_N128.dat]

# alpha p err
0.005025125628140704 1.0 0.0
0.010050251256281407 2.0 0.0
0.01507537688442211 2.0 0.0
0.020100502512562814 2.0024480000000002 0.0007244970669368692
0.02512562814070352 2.00612 0.0007833262411026781
0.03015075376884422 2.00612 0.0007747257579298803
0.035175879396984924 2.013304 0.001714988046605575
0.04020100502512563 2.024935 0.0016617686361223767
0.04522613065326633 2.025167 0.0018311774900320297
0.05025125628140704 2.0437379999999994 0.0033452587343881404
0.05527638190954774 2.0600304999999994 0.0025457601517032374
0.06030150753768844 2.0600190000000005 0.003129215396868711
0.06532663316582915 2.081864 0.004651312072953184
0.07035175879396985 2.123458 0.003990524526926249
0.07537688442211056 2.1237570000000003 0.004308752835798307
0.08040201005025126 2.1637125 0.004467506994958123
0.08542713567839195 2.162999 0.005580671912950988
0.09045226130653267 2.2179870000000004 0.00838802306863782
0.09547738693467336 2.2893715 0.006575356473226371
0.10050251256281408 2.289605 0.007248711954547514
0.10552763819095477 2.342948 0.010790555870760317
0.11055276381909548 2.4559385000000002 0.009279759843336463
0.11557788944723618 2.4553575 0.009080601232847959
0.12060301507537688 2.580254 0.01615320661664427
0.12562814070351758 2.703566000000001 0.010775218976893241
0.1306532663316583 2.7054075 0.011662521972112178
0.135678391959799 2.889422 0.0230516011591386
0.1407035175879397 3.040752499999999 0.01590977588622794
0.1457286432160804 3.041531 0.015233283920415843
0.15075376884422112 3.2956649999999996 0.0194409972738026
0.15577889447236182 3.295064 0.02023732946808943
0.16080402010050251 3.5411879999999996 0.02890141615907428
0.1658291457286432 3.8716720000000002 0.022595528672726368
0.1708542713567839 3.8759445000000006 0.02344859686100644
0.17587939698492464 4.328881 0.03359167960968907
0.18090452261306533 4.7467905 0.030374651187297628
0.18592964824120603 4.747936 0.028274755595760696
0.19095477386934673 5.329159999999999 0.05005776663016441
0.19597989949748745 5.8970945 0.03587709359396325
0.20100502512562815 5.894173000000002 0.03497506856319224
0.20603015075376885 6.7531240000000015 0.058201067206710234
0.21105527638190955 7.577766999999999 0.04128585545922474
0.21608040201005024 7.585428500000001 0.04447676879844127
0.22110552763819097 8.528173000000002 0.053149654006399726
0.22613065326633167 8.5215505 0.0499592351297535
0.23115577889447236 9.742225999999999 0.07010796619500534
0.23618090452261306 11.034665500000001 0.05793360669550963
0.24120603015075376 11.034049 0.05794845337884348
0.24623115577889448 12.619558 0.0939782093679168
0.25125628140703515 14.275566000000001 0.07445584459261745
0.2562814070351759 14.284102999999998 0.06613912829029431
0.2613065326633166 16.016014 0.10586457294109305
0.2663316582914573 18.112386 0.0733534154215058
0.271356783919598 18.104428 0.06664620256248657
0.2763819095477387 20.548319000000003 0.13041561922944664
0.2814070351758794 23.011592500000003 0.08186004225963964
0.2864321608040201 23.013299000000007 0.09178010241332264
0.2914572864321608 25.4865755 0.0866344078570979
0.2964824120603015 25.503068 0.09248656592175979
0.30150753768844224 28.415153999999998 0.14101670001811836
0.3065326633165829 31.574721999999998 0.09331731010911126
0.31155778894472363 31.573947999999994 0.08568794924608732
0.3165829145728643 34.64360799999999 0.14209261393893763
0.32160804020100503 37.83042749999999 0.09555183603024034
0.32663316582914576 37.8343975 0.09878079554624962
0.3316582914572864 41.061262 0.152046154032254
0.33668341708542715 44.250343 0.09243867724605352
0.3417085427135678 44.2681075 0.09567465844595417
0.34673366834170855 47.928008 0.11273005781955411
0.35175879396984927 51.239576 0.09027099187446619
0.35678391959798994 51.239016000000014 0.09542004215048319
0.36180904522613067 54.37011850000001 0.08879555919498427
0.36683417085427134 54.383124499999994 0.08219241737988972
0.37185929648241206 57.765994 0.12034440146512823
0.3768844221105528 60.94313499999999 0.0818712304475753
0.38190954773869346 60.95279949999999 0.07925362562526686
0.3869346733668342 63.899620000000006 0.10895539546071104
0.3919597989949749 67.200552 0.07810961237901466
0.3969849246231156 67.2157815 0.07434445226612431
0.4020100502512563 70.27872399999998 0.09894529106531562
0.40703517587939697 73.47776 0.065643250985916
0.4120603015075377 73.485226 0.07106847770988174
0.4170854271356784 76.458346 0.09348564854564578
0.4221105527638191 79.4330515 0.06329173621216275
0.4271356783919598 79.42735250000001 0.06338695109208181
0.4321608040201005 82.20247899999998 0.06339035935376892
0.4371859296482412 82.20271100000002 0.05943906231595525
0.44221105527638194 85.15884299999999 0.0871656185144123
0.4472361809045226 87.86721400000002 0.05713178497124009
0.45226130653266333 87.8719405 0.05893902514251537
0.457286432160804 90.62963400000001 0.08459829220498412
0.4623115577889447 93.40199100000001 0.054077128427830086
0.46733668341708545 93.40530900000002 0.05137042990865463
0.4723618090452261 96.12038600000001 0.08368619362834019
0.47738693467336685 98.7671275 0.05002266005271996
0.4824120603015075 98.76950950000003 0.05539154073276954
0.48743718592964824 101.419339 0.06950878922122042
0.49246231155778897 104.10328749999996 0.05687721660515719
0.49748743718592964 104.10585600000002 0.054257811087436825
0.5025125628140703 106.604738 0.04677796549658768
0.507537688442211 106.61024300000001 0.046447272266517445
0.5125628140703518 109.34309799999997 0.0665976560848804
0.5175879396984925 111.690373 0.04592487584087736
0.5226130653266332 111.69549950000001 0.0529312702922394
0.5276381909547738 114.15286599999999 0.07088655192630008
0.5326633165829145 116.703007 0.05008846724546455
0.5376884422110553 116.6984995 0.047656780994418634
0.542713567839196 119.07340699999999 0.06363660307558752
0.5477386934673367 121.51649649999999 0.04977295362694562
0.5527638190954774 121.52090849999999 0.04245707659212994
0.5577889447236181 123.93385299999998 0.06091731848169305
0.5628140703517588 126.31914749999999 0.04113492334683565
0.5678391959798995 126.31969600000001 0.04324846568376687
0.5728643216080402 128.73818949999998 0.04651978304710881
0.577889447236181 128.73784100000003 0.041017255746818596
0.5829145728643216 130.91081599999998 0.05634555123521232
0.5879396984924623 133.209082 0.041095643029400976
0.592964824120603 133.21232999999998 0.03727093438592442
0.5979899497487438 135.51473800000002 0.05486611847032674
0.6030150753768845 137.807226 0.04021310201911732
0.6080402010050251 137.8022355 0.037486485094631025
0.6130653266331658 140.14516 0.057683602522726536
0.6180904522613065 142.3063115 0.03988183600024066
0.6231155778894473 142.3023165 0.04165062367780317
0.628140703517588 144.40513 0.051168954454826214
0.6331658291457286 146.51018050000002 0.03963233143217837
0.6381909547738693 146.51668600000002 0.039092817166328446
0.6432160804020101 148.77769849999999 0.03877079535874881
0.6482412060301508 148.77598799999998 0.03442888984559382
0.6532663316582915 150.799683 0.05449902027559767
0.6582914572864321 152.97510100000002 0.03683181775313224
0.6633165829145728 152.9711375 0.03716360879610669
0.6683417085427136 155.023914 0.0533569602207626
0.6733668341708543 157.02887850000002 0.0347065384726001
0.678391959798995 157.0353665 0.03720773310415556
0.6834170854271356 159.03683099999998 0.051581486397737034
0.6884422110552764 161.09406149999998 0.03280992902689605
0.6934673366834171 161.0947415 0.039063305066904336
0.6984924623115578 163.176729 0.054736229857380116
0.7035175879396985 165.1256665 0.03574916366504238
0.7085427135678392 165.116197 0.04183992699563405
0.7135678391959799 167.046707 0.03260547501570944
0.7185929648241206 167.0432935 0.03421471441865239
0.7236180904522613 169.064241 0.051153013782180075
0.7286432160804021 170.97919399999998 0.0351933937550782
0.7336683417085427 170.96707149999997 0.03615858767637299
0.7386934673366834 172.837098 0.04763062246076438
0.7437185929648241 174.7669215 0.03761020689586779
0.7487437185929648 174.76986999999997 0.033834484627372714
0.7537688442211056 176.664966 0.04374662551557559
0.7587939698492463 178.4949695 0.02890355851361509
0.7638190954773869 178.49617999999998 0.03504001855022244
0.7688442211055276 180.370934 0.045207900238784404
0.7738693467336684 182.2266585 0.03145415080319262
0.7788944723618091 182.23410049999998 0.029772620387698828
0.7839195979899498 183.9920395 0.029835248695964336
0.7889447236180904 183.99399499999998 0.030259218843190005
0.7939698492462312 185.81239500000004 0.04769374041737659
0.7989949748743719 187.63695149999995 0.0345372534048379
0.8040201005025126 187.6385425 0.031099603192805688
0.8090452261306533 189.39447600000003 0.0481834164832683
0.8140703517587939 191.184544 0.03297848031671493
0.8190954773869347 191.18003200000007 0.03064572932726397
0.8241206030150754 192.96093600000003 0.04879406217973572
0.8291457286432161 194.61685599999998 0.032427096909838346
0.8341708542713568 194.61065099999996 0.03220462853380027
0.8391959798994975 196.382449 0.042052927353514014
0.8442211055276382 198.10601550000004 0.028753635157140883
0.8492462311557789 198.11482350000003 0.032668536434160386
0.8542713567839196 199.77332650000005 0.03199501090404622
0.8592964824120604 199.77770200000003 0.03154941435272621
0.864321608040201 201.531559 0.03925804909824323
0.8693467336683417 203.21794000000003 0.02750181539462352
0.8743718592964824 203.214481 0.030714794301769852
0.8793969849246231 204.81795500000004 0.04296350398885036
0.8844221105527639 206.49107150000003 0.030965362306132577
0.8894472361809045 206.4945605 0.024579987077906318
0.8944723618090452 208.148361 0.047681287514078394
0.8994974874371859 209.687479 0.030296910056967087
0.9045226130653267 209.68610749999996 0.03292064274509208
0.9095477386934674 211.384685 0.041890902055219226
0.914572864321608 212.92717699999997 0.0289554100471743
0.9195979899497487 212.92931549999997 0.028524983518838587
0.9246231155778895 214.545882 0.029737913948360752
0.9296482412060302 214.5500155 0.03170724341140335
0.9346733668341709 216.146727 0.041622589671956235
0.9396984924623115 217.69620850000004 0.028560703820985384
0.9447236180904522 217.69052750000003 0.030190257016957156
0.949748743718593 219.29571099999998 0.03865897281356533
0.9547738693467337 220.81360299999997 0.029369496778119175
0.9597989949748744 220.81635849999998 0.028239767221952122
0.964824120603015 222.36369099999996 0.039489973651548965
0.9698492462311558 223.902455 0.02790486471925595
0.9748743718592965 223.90576000000004 0.02645825391064156
0.9798994974874372 225.43710599999997 0.04116775879253178
0.9849246231155779 226.959687 0.026214879000292755
0.9899497487437187 226.95829599999993 0.02447812460136594
0.9949748743718593 228.364096 0.04449004365023644
1.0 229.932416 0.03563461721416349
