# Supplementary material for: Phase transitions of the typical algorithmic complexity of the random satisfiability problem studied with linear programming
Source: PLoS One. 2019 Apr 19;14(4):e0215309. doi: 10.1371/journal.pone.0215309 (PMC6474652; doi:10.1371/journal.pone.0215309)
Supplement: S1 File — Data used to arrive all shown plots, fit values and qualitative statements. (GZ) [file pone.0215309.s001.gz › data_revision/structural/3core_N256.dat]

# alpha p err
1.2 0.0 0.0
1.205050505050505 0.0 0.0
1.2101010101010101 0.0 0.0
1.215151515151515 0.0 0.0
1.22020202020202 0.0 0.0
1.2252525252525253 0.0 0.0
1.2303030303030302 0.0 0.0
1.2353535353535352 0.0 0.0
1.2404040404040404 0.0 0.0
1.2454545454545454 0.0 0.0
1.2505050505050506 0.0 0.0
1.2555555555555555 0.0 0.0
1.2606060606060605 0.0 0.0
1.2656565656565657 0.0 0.0
1.2707070707070707 0.0 0.0
1.2757575757575756 0.0 0.0
1.2808080808080808 0.0 0.0
1.2858585858585858 0.0 0.0
1.2909090909090908 0.0 0.0
1.295959595959596 0.0 0.0
1.301010101010101 0.0 0.0
1.306060606060606 0.0 0.0
1.3111111111111111 0.0 0.0
1.316161616161616 0.0 0.0
1.3212121212121213 0.0 0.0
1.3262626262626263 0.0 0.0
1.3313131313131312 0.0 0.0
1.3363636363636364 0.0 0.0
1.3414141414141414 0.0 0.0
1.3464646464646464 0.0 0.0
1.3515151515151516 0.0 0.0
1.3565656565656565 0.0 0.0
1.3616161616161615 0.0 0.0
1.3666666666666667 0.0 0.0
1.3717171717171717 0.0 0.0
1.3767676767676766 0.0 0.0
1.3818181818181818 0.0002611171875 0.00016121971065902727
1.3868686868686868 0.00013487499999999999 0.00014197079640281658
1.3919191919191918 0.0004003046875 0.00022440075624171916
1.396969696969697 0.0003367187500000001 0.00018981072886686029
1.402020202020202 0.0003724687500000001 0.0002183044044179623
1.4070707070707071 0.0008120468749999998 0.00032875382787992465
1.412121212121212 0.0017290390624999999 0.00041952371465241595
1.417171717171717 0.0008047578124999999 0.0003318396155623119
1.4222222222222223 0.0031120937499999994 0.0006598293243746351
1.4272727272727272 0.0045442890625 0.000814930219937081
1.4323232323232322 0.006027296875 0.0009399134547873194
1.4373737373737374 0.0061241640625000005 0.0008793359731075912
1.4424242424242424 0.010815546875 0.0010834452713477775
1.4474747474747474 0.015639343749999996 0.0014423423049702976
1.4525252525252526 0.019212632812499998 0.0014284790147542463
1.4575757575757575 0.029814359375000005 0.0019003691072779743
1.4626262626262627 0.036501226562499996 0.0020705218799045746
1.4676767676767677 0.043372453124999995 0.0021668736947803072
1.4727272727272727 0.05885392968750001 0.002544621787648469
1.4777777777777779 0.08114884374999999 0.0031210757479142913
1.4828282828282828 0.09384223437500001 0.0028904711547320253
1.4878787878787878 0.1062232578125 0.003446338431177987
1.492929292929293 0.14487235937499998 0.004017555847774892
1.497979797979798 0.17508201562500003 0.004149370668025916
1.503030303030303 0.1919903515625 0.0035704221560276905
1.5080808080808081 0.24426689062499995 0.005163907658632631
1.513131313131313 0.2690871484374999 0.004472340286840481
1.518181818181818 0.2967384296875 0.00471632114473981
1.5232323232323233 0.3342658203125 0.0043126371077262015
1.5282828282828282 0.38746742968750003 0.00522714336819711
1.5333333333333332 0.41592901562499995 0.00441202626709023
1.5383838383838384 0.44427419531249995 0.005263576919313964
1.5434343434343434 0.503292453125 0.003777000590701326
1.5484848484848484 0.53422828125 0.004169960470401013
1.5535353535353535 0.5559523281250001 0.0040249284373187425
1.5585858585858585 0.5863175078125 0.0035304686135881115
1.5636363636363635 0.6191711249999999 0.00358961191090324
1.5686868686868687 0.6414751953125 0.0031431805122526715
1.5737373737373737 0.6571740078124998 0.003038951783119384
1.5787878787878789 0.6930245781250001 0.0021139270657722026
1.5838383838383838 0.6995200859375 0.0022393650007599083
1.5888888888888888 0.7139927734375 0.0019172721442927082
1.593939393939394 0.7287092031250001 0.0015675783394592405
1.598989898989899 0.735218328125 0.00141368700306219
1.6040404040404042 0.742941703125 0.0014341655313248338
1.6090909090909091 0.750139765625 0.0014231997927720754
1.614141414141414 0.7608179687500001 0.0011025586863012235
1.6191919191919193 0.76569496875 0.0008391906059095716
1.6242424242424243 0.7701046875 0.0008661160117448362
1.6292929292929292 0.7771813828124999 0.0007177268027367401
1.6343434343434344 0.7812228515624998 0.0005655664072617326
1.6393939393939394 0.7848296718750001 0.0005701884601839583
1.6444444444444444 0.787581890625 0.0006666567650835329
1.6494949494949496 0.7946687890624997 0.0005514020479149693
1.6545454545454545 0.7972957265625001 0.0005235154262772966
1.6595959595959595 0.8005981093750001 0.0005475294653083599
1.6646464646464647 0.8062471093750001 0.0004923477975575407
1.6696969696969697 0.8079183359375002 0.0005745050992548534
1.6747474747474747 0.8109476874999999 0.0005376568621036941
1.6797979797979798 0.8166333437500001 0.0005187906008207957
1.6848484848484848 0.8197008906250001 0.00047343480584010364
1.6898989898989898 0.8212391015624999 0.0005295543293947873
1.694949494949495 0.8243792421875001 0.00043463008549599725
1.7 0.828623703125 0.00040271774517072203
