# Supplementary material for: Phase transitions of the typical algorithmic complexity of the random satisfiability problem studied with linear programming
Source: PLoS One. 2019 Apr 19;14(4):e0215309. doi: 10.1371/journal.pone.0215309 (PMC6474652; doi:10.1371/journal.pone.0215309)
Supplement: S1 File — Data used to arrive all shown plots, fit values and qualitative statements. (GZ) [file pone.0215309.s001.gz › data_revision/presolve/3sat_cplex_N128.dat]

# alpha p err
1.0 1.0 0.0
1.0408163265306123 0.999814 0.00017945472966740178
1.0816326530612246 1.0 0.0
1.1224489795918366 0.9997760000000001 0.00022321290285286298
1.163265306122449 1.0 0.0
1.2040816326530612 0.9995880000000001 0.0002840000000000118
1.2448979591836735 0.9989679999999999 0.0004221089906647298
1.2857142857142856 0.9970980000000002 0.0007362037761381038
1.3265306122448979 0.994638 0.0011330295671340672
1.3673469387755102 0.9881660000000001 0.0014380695393477947
1.4081632653061225 0.9747120000000001 0.002071776049673329
1.4489795918367347 0.9546060000000002 0.00276845877700934
1.489795918367347 0.942784 0.003396313295324801
1.530612244897959 0.8994719999999999 0.003985124339339991
1.5714285714285714 0.852536 0.0052650454888823195
1.6122448979591835 0.808994 0.0053646587962329914
1.6530612244897958 0.7729919999999999 0.005989652410616173
1.693877551020408 0.7235080000000003 0.006282319316940206
1.7346938775510203 0.6866959999999999 0.006545195489823049
1.7755102040816326 0.643736 0.00743154788721704
1.816326530612245 0.60136 0.00705974503788912
1.8571428571428572 0.5752919999999999 0.006811426869606691
1.8979591836734693 0.558578 0.006737114812736976
1.9387755102040816 0.520018 0.006723457146438875
1.9795918367346939 0.4935400000000001 0.006234131856160885
2.020408163265306 0.4788580000000001 0.006455465591264503
2.061224489795918 0.4335899999999999 0.005930354120961074
2.1020408163265305 0.3901440000000001 0.0067005719158889695
2.142857142857143 0.36885999999999997 0.006205964872604419
2.183673469387755 0.326454 0.0067599914201128975
2.224489795918367 0.297626 0.006077016044079526
2.2653061224489797 0.25744 0.005811161673882424
2.3061224489795915 0.22294799999999998 0.0053802319652594905
2.3469387755102042 0.186406 0.004357380405702492
2.387755102040816 0.165814 0.00531204329801631
2.4285714285714284 0.13280999999999998 0.004405848385952471
2.4693877551020407 0.11399600000000001 0.005078502141379876
2.510204081632653 0.092558 0.003762583686776947
2.5510204081632653 0.07627 0.0038048784474671456
2.591836734693877 0.060207999999999984 0.003375312726252191
2.63265306122449 0.0482 0.003068941185490526
2.6734693877551017 0.036691999999999995 0.0024395770125167186
2.7142857142857144 0.029216 0.0022602088399083834
2.7551020408163263 0.021351999999999993 0.002255680828486158
2.7959183673469385 0.018156 0.0018433838449981056
2.836734693877551 0.011867999999999998 0.0015370673374969623
2.877551020408163 0.008352 0.0012410060434985802
2.9183673469387754 0.00795 0.0013231402042111788
2.9591836734693877 0.00312 0.0007621023553303059
3.0 0.004386 0.0009753994053719737
