# Supplementary material for: Phase transitions of the typical algorithmic complexity of the random satisfiability problem studied with linear programming
Source: PLoS One. 2019 Apr 19;14(4):e0215309. doi: 10.1371/journal.pone.0215309 (PMC6474652; doi:10.1371/journal.pone.0215309)
Supplement: S1 File — Data used to arrive all shown plots, fit values and qualitative statements. (GZ) [file pone.0215309.s001.gz › data_revision/lp/4sat_smm_N4096.dat]

# alpha p err
1.5 0.9898699999999999 0.002798767585920634
1.603448275862069 0.9844700000000002 0.003745544019231389
1.706896551724138 0.9808100000000001 0.004797280479605089
1.8103448275862069 0.9679599999999999 0.005075273391650941
1.9137931034482758 0.9642599999999999 0.005380743443056921
2.0172413793103448 0.9622599999999999 0.006668763003736157
2.1206896551724137 0.9564699999999999 0.006168395253224299
2.2241379310344827 0.941 0.00755380698720847
2.3275862068965516 0.9445899999999997 0.006742544030260367
2.4310344827586206 0.9231100000000001 0.009212920275352433
2.5344827586206895 0.90181 0.00938157236288247
2.637931034482759 0.8795299999999999 0.010689672586192722
2.7413793103448274 0.8508699999999999 0.010663634464852976
2.844827586206897 0.8463399999999998 0.01148670535880503
2.9482758620689653 0.8294899999999998 0.010767074811665415
3.0517241379310347 0.8206399999999998 0.01334055471110551
3.155172413793103 0.7661100000000002 0.012643492397276959
3.2586206896551726 0.71532 0.013968450164567296
3.362068965517241 0.6953299999999999 0.014802739611301659
3.4655172413793105 0.67464 0.015716564510095687
3.5689655172413794 0.6002299999999999 0.015584514750225632
3.6724137931034484 0.55777 0.015803072486070522
3.7758620689655173 0.50042 0.015702343774099466
3.8793103448275863 0.40824 0.014324887434112692
3.9827586206896552 0.32484999999999997 0.014234728659163129
4.086206896551724 0.25792999999999994 0.014664416115208955
4.189655172413794 0.15353999999999998 0.011905813705916955
4.293103448275862 0.09675999999999998 0.009079779733011148
4.396551724137931 0.06377000000000001 0.006968292473770028
4.5 0.02611 0.005053503735033744
