# Supplementary material for: Phase transitions of the typical algorithmic complexity of the random satisfiability problem studied with linear programming
Source: PLoS One. 2019 Apr 19;14(4):e0215309. doi: 10.1371/journal.pone.0215309 (PMC6474652; doi:10.1371/journal.pone.0215309)
Supplement: S1 File — Data used to arrive all shown plots, fit values and qualitative statements. (GZ) [file pone.0215309.s001.gz › data_revision/structural/binode_var_max.dat]

# num var err
256 0.28676767676767684 0.0044075604503578565
512 0.26532828282828286 0.0029826856407040394
1024 0.24436868686868685 0.004245955120369911
2048 0.23090909090909092 0.0037848472717566086
4096 0.21717171717171715 0.0015971099293779708
8192 0.20717171717171723 0.0011248008813797997
16384 0.20702020202020205 0.008267878847113561
