# Supplementary material for: Phase transitions of the typical algorithmic complexity of the random satisfiability problem studied with linear programming
Source: PLoS One. 2019 Apr 19;14(4):e0215309. doi: 10.1371/journal.pone.0215309 (PMC6474652; doi:10.1371/journal.pone.0215309)
Supplement: S1 File — Data used to arrive all shown plots, fit values and qualitative statements. (GZ) [file pone.0215309.s001.gz › data_revision/structural/binode_N64.dat]

# alpha p err
0.005025125628140704 1.0 0.0
0.010050251256281407 1.0 0.0
0.01507537688442211 1.0 0.0
0.020100502512562814 2.0 0.0
0.02512562814070352 2.0 0.0
0.03015075376884422 2.0 0.0
0.035175879396984924 2.0092926666666666 0.0008236987043546929
0.04020100502512563 2.0093806666666665 0.0007951125706464668
0.04522613065326633 2.0094346666666665 0.0007954582187505939
0.05025125628140704 2.0307466666666665 0.0014151482058231226
0.05527638190954774 2.0307223333333333 0.001354236603322243
0.06030150753768844 2.0307026666666665 0.00153902335553718
0.06532663316582915 2.066310666666667 0.0022602697970719315
0.07035175879396985 2.0663693333333333 0.002173674206396967
0.07537688442211056 2.066168666666667 0.0025501495380990404
0.08040201005025126 2.1239826666666666 0.003558868359464842
0.08542713567839195 2.124372333333333 0.003256689030970619
0.09045226130653267 2.124136333333334 0.002704498700724808
0.09547738693467336 2.2056516666666663 0.004578666411861781
0.10050251256281408 2.205041666666667 0.004692683134412541
0.10552763819095477 2.205557 0.004847334422133458
0.11055276381909548 2.3417183333333336 0.006418300874149704
0.11557788944723618 2.342532666666667 0.005341296097390609
0.12060301507537688 2.341895 0.006107631610443503
0.12562814070351758 2.500523 0.006793115297449647
0.1306532663316583 2.5008356666666667 0.008803256032728916
0.135678391959799 2.4998923333333334 0.007826423697250808
0.1407035175879397 2.7336007499999995 0.008979507541480232
0.1457286432160804 2.7333587500000003 0.007437733504737819
0.15075376884422112 2.7327467499999996 0.0083902410982939
0.15577889447236182 2.731206250000001 0.007958074810373441
0.16080402010050251 3.029212 0.011564291321900266
0.1658291457286432 3.0295419999999997 0.01234858572198991
0.1708542713567839 3.029347333333334 0.011680151425959075
0.17587939698492464 3.460415666666667 0.013636986841348465
0.18090452261306533 3.462621666666667 0.013560988471838356
0.18592964824120603 3.4631663333333322 0.014778265944735641
0.19095477386934673 3.9736803333333337 0.01717714314301295
0.19597989949748745 3.9727543333333335 0.017079062331144285
0.20100502512562815 3.974582 0.01725468401462179
0.20603015075376885 4.700930666666667 0.020467814669215
0.21105527638190955 4.6985166666666665 0.020453256464436152
0.21608040201005024 4.696329 0.020633560933047343
0.22110552763819097 5.581670333333332 0.024671323387014846
0.22613065326633167 5.575786000000001 0.021352113181915596
0.23115577889447236 5.578090666666665 0.024436304539671234
0.23618090452261306 6.590795999999999 0.025082559359044635
0.24120603015075376 6.592727333333333 0.028923961761833365
0.24623115577889448 6.595215333333334 0.026454802302963643
0.25125628140703515 7.962812333333333 0.03334688013226358
0.2562814070351759 7.959645666666668 0.03501128981565174
0.2613065326633166 7.960110333333332 0.030565458244015683
0.2663316582914573 9.61639 0.03578252164892186
0.271356783919598 9.622682666666668 0.03843588874996909
0.2763819095477387 9.620313333333334 0.03972458292907412
0.2814070351758794 11.434838 0.029431892242939534
0.2864321608040201 11.437254000000001 0.03422557810322567
0.2914572864321608 11.432949500000001 0.03387322559559389
0.2964824120603015 11.43423475 0.03448809502839354
0.30150753768844224 13.766430666666663 0.04714130052418065
0.3065326633165829 13.763285666666667 0.040216157961971255
0.31155778894472363 13.753061 0.04369397468123543
0.3165829145728643 16.257620666666664 0.04385091276891116
0.32160804020100503 16.265174 0.04680956729843451
0.32663316582914576 16.265967333333336 0.04496608746352949
0.3316582914572864 18.96452 0.052195509598261705
0.33668341708542715 18.969881333333333 0.053114897119358004
0.3417085427135678 18.960667666666662 0.047111235143835854
0.34673366834170855 21.924087333333336 0.051867399047956834
0.35175879396984927 21.924944 0.04598704379858886
0.35678391959798994 21.926082666666666 0.05634639818519426
0.36180904522613067 25.144816333333335 0.05462462356747981
0.36683417085427134 25.147654666666668 0.04671418093517709
0.37185929648241206 25.146924999999996 0.04937330123659937
0.3768844221105528 28.365029666666665 0.05447336349997115
0.38190954773869346 28.363752333333327 0.04921830740125492
0.3869346733668342 28.356304333333334 0.04771451390067566
0.3919597989949749 31.686361 0.051554769162943964
0.3969849246231156 31.680031666666665 0.04498104079004348
0.4020100502512563 31.695333333333338 0.05262479326958601
0.40703517587939697 35.01517466666667 0.04237592951979503
0.4120603015075377 35.00903266666667 0.046128974500247256
0.4170854271356784 35.004705 0.04819761113835861
0.4221105527638191 38.25958850000001 0.034530591223580286
0.4271356783919598 38.265004000000005 0.03687353466919052
0.4321608040201005 38.260868 0.03313546628614165
0.4371859296482412 38.260155499999996 0.0393373192051769
0.44221105527638194 41.42425866666667 0.03456723822092568
0.4472361809045226 41.42332833333333 0.044506702959591735
0.45226130653266333 41.42210966666667 0.04151099995985023
0.457286432160804 44.48542333333333 0.036518736895523214
0.4623115577889447 44.49147400000001 0.0361308060555288
0.46733668341708545 44.496439666666674 0.03384452054616804
0.4723618090452261 47.306954333333344 0.0362385269675493
0.47738693467336685 47.30913866666667 0.030089354603321652
0.4824120603015075 47.30554400000001 0.030831745861836683
0.48743718592964824 50.137189666666664 0.03180366460191537
0.49246231155778897 50.13792899999999 0.035286790306163225
0.49748743718592964 50.139566000000016 0.03371867500362403
0.5025125628140703 52.92557733333334 0.031009814532391954
0.507537688442211 52.92366766666667 0.032111627681158175
0.5125628140703518 52.922294 0.029512919724531916
0.5175879396984925 55.59060399999999 0.03377189438966499
0.5226130653266332 55.592002 0.03304801114204073
0.5276381909547738 55.590589 0.02983095411555689
0.5326633165829145 58.138024333333334 0.02987725662513992
0.5376884422110553 58.14705266666667 0.02781914655612429
0.542713567839196 58.148108 0.024326458444344525
0.5477386934673367 60.683583000000006 0.024483736776798444
0.5527638190954774 60.67874266666668 0.025813342407022977
0.5577889447236181 60.67835233333335 0.027049489317422078
0.5628140703517588 63.097082500000006 0.023989351413700292
0.5678391959798995 63.0983685 0.022160652805140908
0.5728643216080402 63.095323500000006 0.021192149731681285
0.577889447236181 63.098814749999995 0.019129083908736744
0.5829145728643216 65.43561133333334 0.02615994912499237
0.5879396984924623 65.436024 0.025194005936157043
0.592964824120603 65.43490166666666 0.020919278920545386
0.5979899497487438 67.80148566666666 0.028407266775715298
0.6030150753768845 67.800477 0.022974628854455763
0.6080402010050251 67.79935733333333 0.024367316033299283
0.6130653266331658 70.058337 0.024963022384229632
0.6180904522613065 70.05310533333332 0.022940687638633633
0.6231155778894473 70.05542133333333 0.02282717995918224
0.628140703517588 72.28179733333334 0.0218238293207732
0.6331658291457286 72.28604666666668 0.02491376460245757
0.6381909547738693 72.27995399999999 0.02462636427354487
0.6432160804020101 74.45586366666666 0.021089767447745936
0.6482412060301508 74.45782966666665 0.022054395326606253
0.6532663316582915 74.455266 0.023319609287750478
0.6582914572864321 76.62926333333333 0.024688928917859513
0.6633165829145728 76.62763066666668 0.021293959331228202
0.6683417085427136 76.63176466666667 0.02169356423765616
0.6733668341708543 78.71706466666667 0.02279594399595372
0.678391959798995 78.720786 0.01890250376126022
0.6834170854271356 78.71972799999999 0.022106525793681022
0.6884422110552764 80.73041966666666 0.021728888653383172
0.6934673366834171 80.729121 0.020370059540086385
0.6984924623115578 80.73013133333333 0.019914522796748702
0.7035175879396985 82.77420750000002 0.01632817293055095
0.7085427135678392 82.77265674999998 0.01976544265093781
0.7135678391959799 82.769668 0.01742143797164825
0.7185929648241206 82.77315875000001 0.016241676858856094
0.7236180904522613 84.712366 0.019285717789770777
0.7286432160804021 84.710836 0.018849859227296362
0.7336683417085427 84.71171600000001 0.021590307228528057
0.7386934673366834 86.657638 0.021611686663572872
0.7437185929648241 86.659575 0.019711803781829063
0.7487437185929648 86.66070233333332 0.016604835477120137
0.7537688442211056 88.615205 0.02173732037814769
0.7587939698492463 88.61365800000002 0.019675777336049062
0.7638190954773869 88.61621799999999 0.02012708535503546
0.7688442211055276 90.47053666666669 0.021312814350890816
0.7738693467336684 90.47229033333333 0.018925630648526103
0.7788944723618091 90.47195266666665 0.017379761652885222
0.7839195979899498 92.25735033333332 0.01919256887154222
0.7889447236180904 92.25734633333333 0.017078953841887522
0.7939698492462312 92.25565066666667 0.020610822119566986
0.7989949748743719 94.03884633333335 0.0210724263724482
0.8040201005025126 94.03571466666666 0.01765836995119765
0.8090452261306533 94.03956566666666 0.018365686879492395
0.8140703517587939 95.84118866666662 0.019178162477151442
0.8190954773869347 95.84071699999998 0.019096282648724372
0.8241206030150754 95.83959333333334 0.01639017524141984
0.8291457286432161 97.59122233333335 0.018311890523798367
0.8341708542713568 97.59248899999999 0.02000676777437536
0.8391959798994975 97.59250066666665 0.018207591200740995
0.8442211055276382 99.31956399999999 0.015563469777013431
0.8492462311557789 99.31698700000001 0.016475395473250318
0.8542713567839196 99.31951075 0.01633375311089056
0.8592964824120604 99.31884925 0.014379280864755593
0.864321608040201 101.00048466666664 0.017403822964445606
0.8693467336683417 100.99982200000002 0.018102010459247
0.8743718592964824 100.99752766666668 0.019042861044963437
0.8793969849246231 102.68058766666667 0.017993806746272968
0.8844221105527639 102.67820099999999 0.017531728351763025
0.8894472361809045 102.67643399999999 0.013211351163130537
0.8944723618090452 104.30624833333333 0.01623222882963896
0.8994974874371859 104.31204433333335 0.017040172831022608
0.9045226130653267 104.307652 0.01710087412970422
0.9095477386934674 105.94032566666667 0.01568815962225517
0.914572864321608 105.94051900000001 0.016835069385726043
0.9195979899497487 105.94283833333334 0.016622413499716632
0.9246231155778895 107.50705133333335 0.015248040617294739
0.9296482412060302 107.50470666666666 0.017795561868685274
0.9346733668341709 107.50468699999998 0.015925875447766125
0.9396984924623115 109.10559633333332 0.01726602051236236
0.9447236180904522 109.1053233333333 0.014505177236651744
0.949748743718593 109.10843666666669 0.014894126732074799
0.9547738693467337 110.66699199999998 0.01650233526908605
0.9597989949748744 110.66680833333332 0.014873890154674607
0.964824120603015 110.66839733333332 0.01735683194339098
0.9698492462311558 112.21322500000001 0.015500952210895228
0.9748743718592965 112.21075633333332 0.01565061851457934
0.9798994974874372 112.212279 0.01658348955035279
0.9849246231155779 113.71851766666667 0.014434280534739389
0.9899497487437187 113.71901133333334 0.01625885961560654
0.9949748743718593 113.72262066666666 0.016114385415936468
1.0 115.21400600000003 0.02490148517659158
