# Supplementary material for: Phase transitions of the typical algorithmic complexity of the random satisfiability problem studied with linear programming
Source: PLoS One. 2019 Apr 19;14(4):e0215309. doi: 10.1371/journal.pone.0215309 (PMC6474652; doi:10.1371/journal.pone.0215309)
Supplement: S1 File — Data used to arrive all shown plots, fit values and qualitative statements. (GZ) [file pone.0215309.s001.gz › data_revision/lp/3sat_smm_N4096.dat]

# alpha p err
1.0 0.9945879999999998 0.0010205175157732454
1.02020202020202 0.993578 0.0011323939243920427
1.0404040404040404 0.9905439999999999 0.0014011652293716096
1.0606060606060606 0.990558 0.001249734371776663
1.0808080808080809 0.99102 0.0014660150067444806
1.101010101010101 0.98875 0.001631778171198517
1.121212121212121 0.98696 0.001409113196304676
1.1414141414141414 0.9883 0.0015958696688639644
1.1616161616161615 0.986366 0.001596259377419599
1.1818181818181819 0.9828379999999999 0.0018355805621110759
1.202020202020202 0.9856920000000001 0.0016774790609721453
1.2222222222222223 0.9813520000000001 0.001958186916512319
1.2424242424242424 0.9787279999999999 0.0019445349058322431
1.2626262626262625 0.9814260000000001 0.0016913083692810156
1.2828282828282829 0.9773039999999998 0.002095610650860506
1.303030303030303 0.9746980000000001 0.0023549938428794287
1.3232323232323233 0.972406 0.00249374497493228
1.3434343434343434 0.969526 0.0023850626826144457
1.3636363636363638 0.9669299999999997 0.0023457834512162472
1.3838383838383839 0.963778 0.0024994231334449922
1.404040404040404 0.967476 0.002560590556883314
1.4242424242424243 0.9626619999999998 0.0028559684872210985
1.4444444444444444 0.9580399999999999 0.0027599999999999994
1.4646464646464648 0.959318 0.0028397316774653224
1.4848484848484849 0.957722 0.0025375413297126785
1.5050505050505052 0.9602780000000002 0.0026517760086402394
1.5252525252525253 0.9545419999999999 0.002886561275982211
1.5454545454545454 0.9473719999999999 0.003167967171547083
1.5656565656565657 0.944242 0.0033051832021841103
1.5858585858585859 0.9435420000000001 0.003258133821683815
1.606060606060606 0.9432400000000001 0.0032046216625367828
1.6262626262626263 0.9319659999999999 0.0036343973365607707
1.6464646464646466 0.9216959999999998 0.003632902971454102
1.6666666666666667 0.924322 0.003584622155820613
1.6868686868686869 0.9187660000000001 0.0036363778681539724
1.7070707070707072 0.92113 0.0033584966875076713
1.7272727272727273 0.915892 0.003794039535903644
1.7474747474747474 0.9168219999999999 0.0038461300030030194
1.7676767676767677 0.9052319999999999 0.00405025628818721
1.787878787878788 0.9018780000000001 0.003981145061411353
1.8080808080808082 0.8926479999999998 0.004494985650700125
1.8282828282828283 0.8929419999999999 0.004374315489308018
1.8484848484848486 0.8949459999999999 0.003927528994164144
1.8686868686868687 0.8845460000000002 0.004938814027679109
1.8888888888888888 0.875042 0.004778225193521129
1.9090909090909092 0.8586959999999999 0.004413205637628958
1.9292929292929295 0.849462 0.005154314309391697
1.9494949494949496 0.8439699999999998 0.005334519659725696
1.9696969696969697 0.8440000000000001 0.004974736173909126
1.98989898989899 0.8381560000000001 0.0053558625822550734
2.0101010101010104 0.835916 0.0059417963613708595
2.0303030303030303 0.8177159999999999 0.005441483621219492
2.0505050505050506 0.8171299999999999 0.005755788390828839
2.070707070707071 0.808446 0.005714462704401875
2.090909090909091 0.7888639999999999 0.006267942565148469
2.111111111111111 0.7772139999999997 0.0068345741637647105
2.1313131313131315 0.772244 0.005509307034464499
2.1515151515151514 0.7606620000000001 0.006527584239211318
2.1717171717171717 0.7503759999999999 0.005643493953217287
2.191919191919192 0.7357819999999999 0.006143164982319777
2.212121212121212 0.7226940000000001 0.006578781346115711
2.2323232323232327 0.7081000000000001 0.005381412453993839
2.2525252525252526 0.6942820000000001 0.005646031880887669
2.272727272727273 0.6620559999999999 0.006348296149361656
2.2929292929292933 0.66317 0.007455112339864502
2.313131313131313 0.6240559999999999 0.006364971641727874
2.3333333333333335 0.6217179999999999 0.006678089247681556
2.353535353535354 0.595086 0.006433304283181384
2.3737373737373737 0.5677599999999999 0.007305504773798998
2.393939393939394 0.5448339999999999 0.007461638157938248
2.4141414141414144 0.5177320000000001 0.007502118100909904
2.4343434343434343 0.500108 0.006896516221977591
2.4545454545454546 0.46992200000000006 0.006664046518445078
2.474747474747475 0.440728 0.007491623055119632
2.494949494949495 0.419874 0.008246000485083664
2.5151515151515156 0.385744 0.006782688552484184
2.5353535353535355 0.34119999999999995 0.007270323239031399
2.5555555555555554 0.32754399999999995 0.005973613981502322
2.575757575757576 0.29047399999999995 0.0066914067280355915
2.595959595959596 0.25 0.00621842423769881
2.6161616161616164 0.22222000000000006 0.006306282581679956
2.6363636363636367 0.18782000000000004 0.0053932921300445065
2.6565656565656566 0.16422400000000004 0.005396686390740154
2.676767676767677 0.139682 0.00463129312395577
2.6969696969696972 0.11451200000000002 0.00452321301731413
2.717171717171717 0.08905000000000002 0.00407562265181653
2.7373737373737375 0.070346 0.003750291188694552
2.757575757575758 0.048426 0.00320133159794483
2.7777777777777777 0.03986 0.0025151540708274705
2.7979797979797985 0.028186 0.002274248007584045
2.8181818181818183 0.018178 0.0019731994323939988
2.8383838383838382 0.016026 0.0016674903298070428
2.858585858585859 0.009446000000000001 0.0014407928372947999
2.878787878787879 0.005084000000000001 0.0010155510819254737
2.8989898989898992 0.004166 0.0009359722218100279
2.9191919191919196 0.0013940000000000003 0.00048699486650271786
2.9393939393939394 0.00018200000000000003 0.00021183956193308182
2.95959595959596 0.00041999999999999996 0.0002720294101747089
2.97979797979798 0.00018800000000000002 0.00017848249213858487
3.0 0.0 0.0
