# Supplementary material for: Phase transitions of the typical algorithmic complexity of the random satisfiability problem studied with linear programming
Source: PLoS One. 2019 Apr 19;14(4):e0215309. doi: 10.1371/journal.pone.0215309 (PMC6474652; doi:10.1371/journal.pone.0215309)
Supplement: S1 File — Data used to arrive all shown plots, fit values and qualitative statements. (GZ) [file pone.0215309.s001.gz › data_revision/structural/binode_N2048.dat]

# alpha p err
0.005050505050505051 2.000176 0.00018607525359378763
0.010101010101010102 2.00021 0.0001946792233392964
0.015151515151515152 2.00225 0.0006901449123192573
0.020202020202020204 2.009766 0.0015935005491056833
0.025252525252525256 2.010514 0.001500201319823479
0.030303030303030304 2.024226 0.002532454145685563
0.03535353535353536 2.0312419999999998 0.00274099179130473
0.04040404040404041 2.046402 0.00339605594771349
0.045454545454545456 2.049096 0.003798155341741562
0.05050505050505051 2.056744 0.0034024790961885436
0.05555555555555556 2.0924320000000005 0.005567959769969633
0.06060606060606061 2.116676 0.0053859654659123065
0.06565656565656566 2.144602 0.0065002458415047435
0.07070707070707072 2.175289 0.007479249895544327
0.07575757575757576 2.2173000000000003 0.008990684067411131
0.08080808080808081 2.2562979999999997 0.011318347759280062
0.08585858585858587 2.321372 0.011392050561685546
0.09090909090909091 2.3740200000000002 0.013588921958713258
0.09595959595959597 2.422632 0.01284190702349149
0.10101010101010102 2.548634 0.016203272632403627
0.10606060606060606 2.662146000000001 0.018968961068018455
0.11111111111111112 2.755208 0.01997876212381537
0.11616161616161617 2.943151 0.024077717894352035
0.12121212121212122 3.1275059999999995 0.027580782512466904
0.12626262626262627 3.3561510000000006 0.0335932746096596
0.13131313131313133 3.61444 0.03156812633020846
0.13636363636363638 4.063582 0.0398439189337595
0.14141414141414144 4.5313479999999995 0.051704729919031585
0.14646464646464646 5.054971 0.06167554992863864
0.15151515151515152 5.750920000000001 0.07354420167491113
0.15656565656565657 6.729877 0.08428096921013661
0.16161616161616163 8.145610999999999 0.09043712942702237
0.16666666666666669 10.060249 0.11843982142421525
0.17171717171717174 12.438123000000001 0.12791544617832515
0.1767676767676768 15.559616 0.15154924461705502
0.18181818181818182 20.158382000000003 0.19815532916376466
0.18686868686868688 25.987876999999997 0.2807339896966522
0.19191919191919193 33.730798 0.269820466228935
0.196969696969697 43.264342 0.3639402643786478
0.20202020202020204 54.896742 0.37011831977895937
0.2070707070707071 70.859464 0.5163864976003922
0.21212121212121213 88.00469600000002 0.524672714922359
0.21717171717171718 110.103115 0.573758831979953
0.22222222222222224 133.616178 0.5858273401916306
0.2272727272727273 158.904642 0.6134561410858973
0.23232323232323235 183.171242 0.5221369169442066
0.2373737373737374 212.16892000000004 0.5164620456529212
0.24242424242424243 240.28522500000003 0.541979923498096
0.2474747474747475 266.578885 0.546055247273567
0.25252525252525254 296.75351099999995 0.4668842443036617
0.2575757575757576 325.649269 0.5108704261738001
0.26262626262626265 352.76780500000007 0.4895902420136677
0.2676767676767677 383.427519 0.5740268204004071
0.27272727272727276 412.09584700000005 0.49698281810440886
0.2777777777777778 441.5132979999999 0.5162130273404554
0.2828282828282829 472.3157149999999 0.46143737221317943
0.2878787878787879 501.464614 0.6104798855031994
0.29292929292929293 530.489946 0.46793060285045984
0.297979797979798 563.457887 0.48574084811862595
0.30303030303030304 592.2572029999999 0.4395446337870622
0.3080808080808081 621.8069180000001 0.461615438515652
0.31313131313131315 654.700512 0.4060890671466026
0.31818181818181823 683.7588570000001 0.4267340003456446
0.32323232323232326 713.1540740000002 0.36804597365546665
0.3282828282828283 745.2971689999999 0.38627365913171063
0.33333333333333337 774.815644 0.4381448542023493
0.3383838383838384 808.0507529999999 0.39738591154066005
0.3434343434343435 836.982759 0.39346560436587263
0.3484848484848485 865.6295470000001 0.4174808791920939
0.3535353535353536 897.7829149999999 0.3484461075618476
0.3585858585858586 927.7305009999998 0.4037114656521427
0.36363636363636365 956.121713 0.3773412136660928
0.36868686868686873 987.7771500000001 0.40124105161361334
0.37373737373737376 1016.4219320000001 0.3816889322157514
0.37878787878787884 1046.031057 0.36227937486282624
0.38383838383838387 1077.059942 0.35179713932322115
0.3888888888888889 1105.2223020000001 0.32333757683882286
0.393939393939394 1133.849191 0.32928426688651946
0.398989898989899 1164.668486 0.3449424583956003
0.4040404040404041 1192.054312 0.34749404895048014
0.4090909090909091 1220.4046640000001 0.32108527357075145
0.4141414141414142 1251.186734 0.30711000414184203
0.4191919191919192 1278.807591 0.32729677758724773
0.42424242424242425 1305.270805 0.3107228921000285
0.42929292929292934 1335.301421 0.33000631487746185
0.43434343434343436 1362.3476520000002 0.33976949818369895
0.43939393939393945 1389.3463030000003 0.2790780290366792
0.4444444444444445 1418.8274230000002 0.3240274453977608
0.44949494949494956 1445.4926130000001 0.25579849634232404
0.4545454545454546 1472.7095499999998 0.3001533533046118
0.4595959595959596 1501.3101359999998 0.2503613814149492
0.4646464646464647 1527.236341 0.2370707725954486
0.4696969696969697 1553.6352810000003 0.26423893191390607
0.4747474747474748 1581.9536920000005 0.31351928351539576
0.47979797979797983 1607.7739740000002 0.26522603666307676
0.48484848484848486 1633.631149 0.2863005859215191
0.48989898989898994 1660.735721 0.295254396849557
0.494949494949495 1686.2030329999998 0.2932830810172992
0.5 1714.019709 0.2563875219643139
