# Supplementary material for: Phase transitions of the typical algorithmic complexity of the random satisfiability problem studied with linear programming
Source: PLoS One. 2019 Apr 19;14(4):e0215309. doi: 10.1371/journal.pone.0215309 (PMC6474652; doi:10.1371/journal.pone.0215309)
Supplement: S1 File — Data used to arrive all shown plots, fit values and qualitative statements. (GZ) [file pone.0215309.s001.gz › data_revision/presolve/3sat_gurobi_N8192.dat]

# alpha p err
1.3 1.0 0.0
1.3142857142857143 1.0 0.0
1.3285714285714285 1.0 0.0
1.342857142857143 1.0 0.0
1.3571428571428572 1.0 0.0
1.3714285714285714 1.0 0.0
1.3857142857142857 1.0 0.0
1.4000000000000001 1.0 0.0
1.4142857142857144 0.9998100000000001 0.00019467922333931857
1.4285714285714286 0.999444 0.00029472699231662935
1.4428571428571428 0.9957300000000003 0.0009450396817065461
1.4571428571428573 0.9837 0.001574928569808804
1.4714285714285715 0.972016 0.00247752780004584
1.4857142857142858 0.9476280000000001 0.003054442011235441
1.5 0.928496 0.0033948761391249605
1.5142857142857142 0.8978079999999999 0.00439717363769047
1.5285714285714287 0.8766039999999999 0.004868098602123835
1.542857142857143 0.8556180000000001 0.004882630028990529
1.5571428571428572 0.8253579999999999 0.005329937710705449
1.5714285714285714 0.7995180000000001 0.005530576461816621
1.5857142857142859 0.7667680000000001 0.005788451951947088
1.6 0.7372079999999999 0.006056924632187524
1.6142857142857143 0.687022 0.006064908573094892
1.6285714285714286 0.6541539999999999 0.0058858375784589904
1.6428571428571428 0.620428 0.006490979587088528
1.6571428571428573 0.5701640000000001 0.006979993123205787
1.6714285714285715 0.5384519999999999 0.006380007523506531
1.6857142857142857 0.4998299999999999 0.006265101754959772
1.7 0.4582360000000001 0.006714425068462673
1.7142857142857144 0.407584 0.007082354410787418
1.7285714285714286 0.35816400000000004 0.006555814518425607
1.7428571428571429 0.302456 0.006650658914724163
1.7571428571428571 0.269406 0.006241823771943581
1.7714285714285714 0.22168600000000005 0.005687407493753196
1.7857142857142858 0.17651 0.00529968867010129
1.8 0.14284399999999997 0.004669182369537519
1.8142857142857143 0.101258 0.004786923437866956
1.8285714285714287 0.077088 0.003564527458163283
1.842857142857143 0.05011599999999999 0.00309957158329986
1.8571428571428572 0.032596 0.002474345165897434
1.8714285714285714 0.018298000000000002 0.0018433654005649556
1.8857142857142857 0.011712 0.0015269106064206904
1.9 0.005135999999999999 0.0009777034315169401
1.9142857142857141 0.0026179999999999992 0.0006615708578829633
1.9285714285714286 0.0017599999999999996 0.0005230678732248809
1.9428571428571428 0.000572 0.0003949886074306448
1.9571428571428573 0.0 0.0
1.9714285714285715 0.00020600000000000005 0.00020871990801071176
1.9857142857142858 0.0 0.0
2.0 0.0 0.0
