# Supplementary material for: Phase transitions of the typical algorithmic complexity of the random satisfiability problem studied with linear programming
Source: PLoS One. 2019 Apr 19;14(4):e0215309. doi: 10.1371/journal.pone.0215309 (PMC6474652; doi:10.1371/journal.pone.0215309)
Supplement: S1 File — Data used to arrive all shown plots, fit values and qualitative statements. (GZ) [file pone.0215309.s001.gz › data_revision/structural/2core_64.dat]

# alpha mean_nodes err
0.0 0.0 0.0
0.030612244897959183 0.0 0.0
0.061224489795918366 0.0005889423076923077 0.0005859901973344277
0.09183673469387754 0.005151869158878505 0.0017819035943864383
0.12244897959183673 0.009048295454545455 0.0026803653584787377
0.15306122448979592 0.01680309734513274 0.003036849763556374
0.18367346938775508 0.030228987068965516 0.004936661187984246
0.21428571428571427 0.0485110294117647 0.005754169484139817
0.24489795918367346 0.08195952868852459 0.007368875907413081
0.2755102040816326 0.1412425 0.00897759534549759
0.30612244897959184 0.18028076171875 0.00990720204913856
0.336734693877551 0.26311784351145046 0.009676423223377476
0.36734693877551017 0.3248763992537313 0.00874651189542312
0.3979591836734694 0.3856067518248175 0.0069845117718835
0.42857142857142855 0.43323437499999995 0.006244718667039272
0.45918367346938777 0.48946459790209795 0.005546093856964296
0.4897959183673469 0.5452718321917809 0.004653878074567178
0.5204081632653061 0.572214765100671 0.005109318582923472
0.5510204081632653 0.6173355263157895 0.004094761067812843
0.5816326530612245 0.6473729838709678 0.00410058387345178
0.6122448979591837 0.6819877373417721 0.003921520339810095
0.6428571428571428 0.7072282608695653 0.003764959136137654
0.673469387755102 0.7332259908536585 0.0034418948694594164
0.7040816326530612 0.7670003742514969 0.0027913283591113392
0.7346938775510203 0.7830992647058824 0.002799012281183537
0.7653061224489796 0.7886380057803467 0.002963485488064948
0.7959183673469388 0.8012961647727274 0.002744384603990723
0.826530612244898 0.8260195530726259 0.002654147305384973
0.8571428571428571 0.8328485576923077 0.003001837714916894
0.8877551020408163 0.8477331081081081 0.0023532972153908643
0.9183673469387755 0.8605136303191491 0.0025637182381692807
0.9489795918367346 0.8717702879581151 0.0024674181159319657
0.9795918367346939 0.8853624355670103 0.0020186906249319656
1.010204081632653 0.893177347715736 0.00213178623309256
1.0408163265306123 0.903590625 0.002062872811949697
1.0714285714285714 0.9152801724137931 0.0020497819788505432
1.1020408163265305 0.9192703276699029 0.0016984778478367126
1.1326530612244898 0.924025119617225 0.0017622763697135717
1.163265306122449 0.9329790683962265 0.0017426604334964402
1.193877551020408 0.941327034883721 0.0016795308834533236
1.2244897959183674 0.9474784977064219 0.0017173702327582425
1.2551020408163265 0.9519386312217197 0.0015857416360992947
1.2857142857142856 0.953203125 0.0014607808238179933
1.316326530612245 0.9576720814977975 0.001299135695331845
1.346938775510204 0.9630230978260867 0.0012990869548278592
1.3775510204081631 0.9663304721030042 0.0010092503618049043
1.4081632653061225 0.9681912076271185 0.0011518598610364586
1.4387755102040816 0.9719273012552304 0.0010816098428224014
1.4693877551020407 0.9743685433884298 0.001105028643928066
1.5 0.97725 0.0010136567466356647
