# Supplementary material for: Phase transitions of the typical algorithmic complexity of the random satisfiability problem studied with linear programming
Source: PLoS One. 2019 Apr 19;14(4):e0215309. doi: 10.1371/journal.pone.0215309 (PMC6474652; doi:10.1371/journal.pone.0215309)
Supplement: S1 File — Data used to arrive all shown plots, fit values and qualitative statements. (GZ) [file pone.0215309.s001.gz › data_revision/structural/biedge_var_max.dat]

# num var err
64 0.35329145728643213 0.005755853125812811
128 0.3131155778894472 0.007271514794100551
256 0.2866582914572865 0.0034559385885004758
512 0.2647236180904523 0.002449458815468114
1024 0.2455527638190955 0.003125187805270535
2048 0.23057788944723612 0.0017535816519009262
4096 0.2171105527638191 0.0020899629790758893
8192 0.20778894472361806 0.0033615799397637277
16384 0.20306532663316584 0.005531976369842973
32768 0.2240954773869347 0.009680347282354193
65536 0.22155778894472367 0.004026063416875239
