# Supplementary material for: Phase transitions of the typical algorithmic complexity of the random satisfiability problem studied with linear programming
Source: PLoS One. 2019 Apr 19;14(4):e0215309. doi: 10.1371/journal.pone.0215309 (PMC6474652; doi:10.1371/journal.pone.0215309)
Supplement: S1 File — Data used to arrive all shown plots, fit values and qualitative statements. (GZ) [file pone.0215309.s001.gz › data_revision/structural/2core_1024.dat]

# alpha mean_nodes err
0.0 0.0 0.0
0.030612244897959183 0.0 0.0
0.061224489795918366 0.0002392578125 0.00010936330698926283
0.09183673469387754 0.0006439836448598131 0.00018333681974025377
0.12244897959183673 0.0018879616477272725 0.0004789196222010664
0.15306122448979592 0.004759748340707964 0.000728436876931069
0.18367346938775508 0.01458647629310345 0.001653510421902361
0.21428571428571427 0.04292968750000001 0.002794151764180133
0.24489795918367346 0.10018234503073771 0.002939827769698149
0.2755102040816326 0.16973140625000002 0.002305172022108908
0.30612244897959184 0.2292987060546875 0.0025408798451985026
0.336734693877551 0.2897174677958016 0.0019853785887794613
0.36734693877551017 0.3501591651119403 0.001920104496898042
0.3979591836734694 0.40523637089416054 0.0016317240424929473
0.42857142857142855 0.4542001953125 0.0015090014230356148
0.45918367346938777 0.5011095935314687 0.0014586366662226215
0.4897959183673469 0.5421254280821917 0.001302185736853477
0.5204081632653061 0.5815153104026847 0.0010220699513138537
0.5510204081632653 0.6201814350328948 0.0011427318405383244
0.5816326530612245 0.6528064516129032 0.0009281362636046301
0.6122448979591837 0.6785351562499998 0.0009532122197800656
0.6428571428571428 0.7107710597826086 0.000813481720575357
0.673469387755102 0.7313702839176828 0.0007621379644780759
0.7040816326530612 0.7573612930389223 0.000672533358986097
0.7346938775510203 0.7777398897058824 0.0007521982412502364
0.7653061224489796 0.7958295700867053 0.0007769221670330364
0.7959183673469388 0.8142976518110795 0.0006849097562334793
0.826530612244898 0.8276502487779329 0.0006798101943390623
0.8571428571428571 0.8431340144230768 0.0006853308642418318
0.8877551020408163 0.8564239864864862 0.0006180326442877912
0.9183673469387755 0.8682971451130318 0.0005992080609756916
0.9489795918367346 0.879486665575916 0.0004925798079841511
0.9795918367346939 0.8894618838595362 0.0006219861967879013
1.010204081632653 0.8996190910532995 0.0005193946191550887
1.0408163265306123 0.9067583984374998 0.0004861973072518802
1.0714285714285714 0.9157186153017244 0.0005316523159678509
1.1020408163265305 0.922554896086165 0.00043918228649042257
1.1326530612244898 0.9296161969198564 0.0004525507811231272
1.163265306122449 0.9345681014150944 0.0004098386254213492
1.193877551020408 0.940361101017442 0.00041367838898617336
1.2244897959183674 0.9458892990252291 0.0003952889836604038
1.2551020408163265 0.9496738016119912 0.0003870613296065726
1.2857142857142856 0.9541644287109375 0.000391777679148066
1.316326530612245 0.9580093612334802 0.0003386933481943976
1.346938775510204 0.9612047384510869 0.00030443406997752076
1.3775510204081631 0.9638085099248928 0.00034293968088559433
1.4081632653061225 0.9669908633474578 0.00035340094968844255
1.4387755102040816 0.9711224339696655 0.0002915017451030907
1.4693877551020407 0.9732137784090908 0.0002846640586475341
1.5 0.9758085937499998 0.0002743430874628919
