# Supplementary material for: Phase transitions of the typical algorithmic complexity of the random satisfiability problem studied with linear programming
Source: PLoS One. 2019 Apr 19;14(4):e0215309. doi: 10.1371/journal.pone.0215309 (PMC6474652; doi:10.1371/journal.pone.0215309)
Supplement: S1 File — Data used to arrive all shown plots, fit values and qualitative statements. (GZ) [file pone.0215309.s001.gz › data_revision/structural/3core_N512.dat]

# alpha p err
1.2 0.0 0.0
1.205050505050505 0.0 0.0
1.2101010101010101 0.0 0.0
1.215151515151515 0.0 0.0
1.22020202020202 0.0 0.0
1.2252525252525253 0.0 0.0
1.2303030303030302 0.0 0.0
1.2353535353535352 0.0 0.0
1.2404040404040404 0.0 0.0
1.2454545454545454 0.0 0.0
1.2505050505050506 0.0 0.0
1.2555555555555555 0.0 0.0
1.2606060606060605 0.0 0.0
1.2656565656565657 0.0 0.0
1.2707070707070707 0.0 0.0
1.2757575757575756 0.0 0.0
1.2808080808080808 0.0 0.0
1.2858585858585858 0.0 0.0
1.2909090909090908 0.0 0.0
1.295959595959596 0.0 0.0
1.301010101010101 0.0 0.0
1.306060606060606 0.0 0.0
1.3111111111111111 0.0 0.0
1.316161616161616 0.0 0.0
1.3212121212121213 0.0 0.0
1.3262626262626263 0.0 0.0
1.3313131313131312 0.0 0.0
1.3363636363636364 0.0 0.0
1.3414141414141414 0.0 0.0
1.3464646464646464 0.0 0.0
1.3515151515151516 0.0 0.0
1.3565656565656565 0.0 0.0
1.3616161616161615 0.0 0.0
1.3666666666666667 0.0 0.0
1.3717171717171717 0.0 0.0
1.3767676767676766 0.0 0.0
1.3818181818181818 0.0 0.0
1.3868686868686868 0.0 0.0
1.3919191919191918 0.0 0.0
1.396969696969697 0.0 0.0
1.402020202020202 0.0 0.0
1.4070707070707071 0.0 0.0
1.412121212121212 0.0 0.0
1.417171717171717 0.0 0.0
1.4222222222222223 0.0 0.0
1.4272727272727272 0.0 0.0
1.4323232323232322 0.0 0.0
1.4373737373737374 0.00011176562499999997 0.00012109500100160257
1.4424242424242424 0.00012220312500000002 0.00012030566031694798
1.4474747474747474 0.00047770703125 0.0002394308032456281
1.4525252525252526 0.0009028789062499999 0.00033136655735584164
1.4575757575757575 0.0015450468750000002 0.000489613360642785
1.4626262626262627 0.00421177734375 0.0007531580228411532
1.4676767676767677 0.004997480468749999 0.0008322778782344937
1.4727272727272727 0.00772821875 0.0010399888333234642
1.4777777777777779 0.01082396875 0.0012094633637170778
1.4828282828282828 0.020839320312500003 0.001421146999006663
1.4878787878787878 0.02868641796875 0.0017475326992179043
1.492929292929293 0.04363309375000001 0.0022554802644644606
1.497979797979798 0.056050519531249995 0.0022690128146398555
1.503030303030303 0.09138011718749998 0.0032065209334865116
1.5080808080808081 0.11949369531249998 0.0032110958560498813
1.513131313131313 0.145156921875 0.00446821630577574
1.518181818181818 0.18824035156250005 0.003963617198864353
1.5232323232323233 0.22479740624999997 0.004548932866145986
1.5282828282828282 0.2788557109375 0.005148808402498314
1.5333333333333332 0.33926488281249995 0.004957340207662703
1.5383838383838384 0.37692942968750004 0.0051599752630247025
1.5434343434343434 0.44363166015625 0.003857005681809865
1.5484848484848484 0.4863559765625 0.004543547568155234
1.5535353535353535 0.5318391640625 0.004081183480903222
1.5585858585858585 0.5744089257812499 0.003749892035138113
1.5636363636363635 0.6066015 0.0034182092311472643
1.5686868686868687 0.6530131328125001 0.0029570726026975584
1.5737373737373737 0.6684870351562501 0.0023930953061532837
1.5787878787878789 0.69008722265625 0.002245035312634841
1.5838383838383838 0.7060633007812498 0.00170959995821701
1.5888888888888888 0.7217821992187501 0.0014465757140760273
1.593939393939394 0.7320949296874999 0.0009878014830716206
1.598989898989899 0.7397070390625001 0.000976717258018827
1.6040404040404042 0.74873229296875 0.000853474235722364
1.6090909090909091 0.7528586484374999 0.0007485921866422684
1.614141414141414 0.7611550312500001 0.00047556706449975865
1.6191919191919193 0.7666503632812498 0.00045235800271358335
1.6242424242424243 0.7711323554687499 0.0005611567894149736
1.6292929292929292 0.7760728632812501 0.00045328885256451615
1.6343434343434344 0.7796830312499999 0.000464616358247925
1.6393939393939394 0.7854333828125 0.0004441216066865889
1.6444444444444444 0.7879629765625 0.00044728132334622946
1.6494949494949496 0.7924168867187501 0.00041245217472149465
1.6545454545454545 0.79771346484375 0.00039881597165233564
1.6595959595959595 0.80052476953125 0.00040090119160041924
1.6646464646464647 0.80420582421875 0.00040868866568675213
1.6696969696969697 0.8066329882812501 0.00036668223371116686
1.6747474747474747 0.8114073125 0.0003676234117958131
1.6797979797979798 0.8147281523437502 0.00032625728791380574
1.6848484848484848 0.8168483359375 0.00036085758052230093
1.6898989898989898 0.82085331640625 0.0003399305407089951
1.694949494949495 0.8235759257812499 0.0003327483141918759
1.7 0.8261823749999999 0.0003650549830162582
