# Supplementary material for: Phase transitions of the typical algorithmic complexity of the random satisfiability problem studied with linear programming
Source: PLoS One. 2019 Apr 19;14(4):e0215309. doi: 10.1371/journal.pone.0215309 (PMC6474652; doi:10.1371/journal.pone.0215309)
Supplement: S1 File — Data used to arrive all shown plots, fit values and qualitative statements. (GZ) [file pone.0215309.s001.gz › data_revision/presolve/3sat_cplex_N16384.dat]

# alpha p err
1.5 1.0 0.0
1.506122448979592 1.0 0.0
1.5122448979591836 1.0 0.0
1.5183673469387755 1.0 0.0
1.5244897959183674 1.0 0.0
1.530612244897959 1.0 0.0
1.536734693877551 1.0 0.0
1.542857142857143 1.0 0.0
1.5489795918367346 1.0 0.0
1.5551020408163265 1.0 0.0
1.5612244897959184 1.0 0.0
1.5673469387755101 1.0 0.0
1.573469387755102 1.0 0.0
1.579591836734694 1.0 0.0
1.5857142857142856 1.0 0.0
1.5918367346938775 0.9998079999999999 0.000191666376811374
1.5979591836734695 0.9991879999999997 0.0004407448241329664
1.6040816326530611 0.9964900000000001 0.0009399468070055854
1.610204081632653 0.985492 0.0016609443097226327
1.616326530612245 0.9636900000000002 0.002473762316796011
1.6224489795918366 0.9052800000000001 0.004320185181216196
1.6285714285714286 0.8274380000000001 0.004864376219002803
1.6346938775510205 0.7263500000000002 0.006290143082633339
1.6408163265306124 0.5999659999999999 0.007032669763326019
1.646938775510204 0.50253 0.008022237842397847
1.653061224489796 0.41853399999999996 0.0067977087316242095
1.6591836734693879 0.3488939999999999 0.00671246333323319
1.6653061224489796 0.29218999999999995 0.00648199814871927
1.6714285714285715 0.24755200000000005 0.006030994611173185
1.6775510204081634 0.20803399999999997 0.0062348732144286625
1.683673469387755 0.16358 0.004531622226090784
1.689795918367347 0.13418600000000003 0.004840351640118723
1.695918367346939 0.11539000000000002 0.0038903341758774403
1.7020408163265306 0.07448 0.003473672408273411
1.7081632653061225 0.05778199999999999 0.003109610264968907
1.7142857142857144 0.041870000000000004 0.0033326716009832113
1.720408163265306 0.033706 0.002717271425529662
1.726530612244898 0.028834 0.0025805511039310963
1.73265306122449 0.014738000000000003 0.0017912442602838956
1.7387755102040816 0.007850000000000001 0.0012193030796319676
1.7448979591836735 0.006754 0.0010921007279550729
1.7510204081632654 0.004372 0.0009303848666009137
1.7571428571428571 0.0029839999999999992 0.0008572887494887588
1.763265306122449 0.001544 0.0005586268880030749
1.769387755102041 0.001098 0.00039949468081565246
1.7755102040816326 0.000608 0.00036212704952820083
1.7816326530612245 0.001502 0.0005560539542166749
1.7877551020408164 0.0009980000000000002 0.00041616823521263606
1.7938775510204081 0.002438 0.0007352251355877327
1.8 0.0032000000000000006 0.0007657675887630659
