# Supplementary material for: Phase transitions of the typical algorithmic complexity of the random satisfiability problem studied with linear programming
Source: PLoS One. 2019 Apr 19;14(4):e0215309. doi: 10.1371/journal.pone.0215309 (PMC6474652; doi:10.1371/journal.pone.0215309)
Supplement: S1 File — Data used to arrive all shown plots, fit values and qualitative statements. (GZ) [file pone.0215309.s001.gz › data_revision/structural/binode_N256.dat]

# alpha p err
0.005050505050505051 2.0 0.0
0.010101010101010102 2.000992 0.00046640754710870915
0.015151515151515152 2.001598 0.0005302791717577371
0.020202020202020204 2.005902 0.0011223172457019972
0.025252525252525256 2.0096279999999997 0.0014096864899686128
0.030303030303030304 2.011404 0.0016968158415102026
0.03535353535353536 2.0221639999999996 0.0023006746836525954
0.04040404040404041 2.034116 0.002876411653432113
0.045454545454545456 2.035642 0.0031547164690348905
0.05050505050505051 2.049714 0.0038019210933421346
0.05555555555555556 2.0729829999999994 0.004545900460854823
0.06060606060606061 2.08631 0.004844491717404413
0.06565656565656566 2.1117150000000002 0.005623493131497542
0.07070707070707072 2.146499 0.006552991606892229
0.07575757575757576 2.159337 0.0067728525009777265
0.08080808080808081 2.1893740000000004 0.00810396964456308
0.08585858585858587 2.227157 0.007396069969923217
0.09090909090909091 2.3022489999999998 0.011424556840420538
0.09595959595959597 2.332887 0.012018824027333109
0.10101010101010102 2.406081 0.013333511877971264
0.10606060606060606 2.464308 0.013515129892087597
0.11111111111111112 2.5518249999999996 0.01573174736003601
0.11616161616161617 2.6308670000000003 0.014733540341682994
0.12121212121212122 2.807167 0.018195378836396915
0.12626262626262627 2.8910329999999997 0.022245606555003135
0.13131313131313133 2.973094000000001 0.023267547442736618
0.13636363636363638 3.1093610000000003 0.02445625848325947
0.14141414141414144 3.422959 0.02792690134977383
0.14646464646464646 3.553882999999999 0.029447546773882526
0.15151515151515152 3.788427 0.037239196701862425
0.15656565656565657 4.153614999999999 0.03494293741230118
0.16161616161616163 4.4673300000000005 0.03746008942861724
0.16666666666666669 4.788992 0.040145482136848244
0.17171717171717174 5.112211000000001 0.04356531164814501
0.1767676767676768 5.800387000000001 0.06037364102818379
0.18181818181818182 6.278421 0.06167307239792746
0.18686868686868688 6.858785 0.06223222537399734
0.19191919191919193 8.017263 0.0813852574548978
0.196969696969697 8.627016 0.07687368173829064
0.20202020202020204 9.545259 0.10241350115585363
0.2070707070707071 11.240705999999998 0.10838897067506457
0.21212121212121213 12.201573000000002 0.10266836986628353
0.21717171717171718 13.186223999999998 0.11902261055782641
0.22222222222222224 14.302310000000002 0.11256761035040228
0.2272727272727273 17.138996000000002 0.11797289173365214
0.23232323232323235 18.636588000000003 0.14044306339581183
0.2373737373737374 20.288425 0.14217467874062537
0.24242424242424243 24.10206399999999 0.17140069633464167
0.2474747474747475 26.105753999999997 0.16941914851633516
0.25252525252525254 27.935315000000006 0.1867253327082321
0.2575757575757576 30.676464999999997 0.17847713600066534
0.26262626262626265 35.762913000000005 0.18987054413731477
0.2676767676767677 38.083503 0.18792236293480352
0.27272727272727276 41.046394 0.19524878633169548
0.2777777777777778 46.468523000000005 0.20278234975214182
0.2828282828282829 49.72998799999999 0.21100537873713052
0.2878787878787879 52.99404200000001 0.18349100641720825
0.29292929292929293 56.326574 0.19437877848160273
0.297979797979798 62.511497000000006 0.1951587853287678
0.30303030303030304 66.06251499999999 0.1842356948992244
0.3080808080808081 69.44460600000001 0.18289957289179185
0.31313131313131315 75.776215 0.16915917200967803
0.31818181818181823 79.111211 0.15971403187885558
0.32323232323232326 82.64464400000001 0.1900840631510177
0.3282828282828283 88.644245 0.15294211413145847
0.33333333333333337 91.68058799999999 0.1705473595691236
0.3383838383838384 95.25226699999997 0.19018854595111653
0.3434343434343435 98.25502499999999 0.15900471148679834
0.3484848484848485 104.388636 0.15533307923298237
0.3535353535353536 107.55107799999998 0.14362422329119895
0.3585858585858586 110.93340099999999 0.15126462672746716
0.36363636363636365 116.67750400000001 0.14432830486082765
0.36868686868686873 119.96091399999999 0.13783062143079827
0.37373737373737376 122.87531100000002 0.14243938914148752
0.37878787878787884 125.49819600000001 0.13725090157809572
0.38383838383838387 131.593205 0.13704349191041756
0.3888888888888889 134.810104 0.14143917202812076
0.393939393939394 137.391569 0.14035257866886502
0.398989898989899 143.27592600000003 0.13823762123242628
0.4040404040404041 146.472908 0.11931272411608157
0.4090909090909091 149.248295 0.11222358965476002
0.4141414141414142 154.94296699999998 0.12710376552644012
0.4191919191919192 157.999715 0.11694445294668601
0.42424242424242425 160.67232 0.11928624899794599
0.42929292929292934 163.505226 0.12453769358712197
0.43434343434343436 168.95473100000004 0.1300184584549426
0.43939393939393945 171.477513 0.11587338146010971
0.4444444444444445 174.096512 0.1272073592839676
0.44949494949494956 179.815729 0.11095359597146796
0.4545454545454546 182.49935200000004 0.11311555638372707
0.4595959595959596 185.224549 0.10733250439172598
0.4646464646464647 187.85154699999998 0.09345813014928116
0.4696969696969697 193.32669400000003 0.09575395221086153
0.4747474747474748 195.83608400000006 0.1102234210320107
0.47979797979797983 198.33067599999998 0.0835647247587159
0.48484848484848486 203.63074 0.10734071920757701
0.48989898989898994 206.203921 0.09862907106426617
0.494949494949495 208.763727 0.09280366571962516
0.5 213.95858600000003 0.09567129874732681
