# Supplementary material for: Phase transitions of the typical algorithmic complexity of the random satisfiability problem studied with linear programming
Source: PLoS One. 2019 Apr 19;14(4):e0215309. doi: 10.1371/journal.pone.0215309 (PMC6474652; doi:10.1371/journal.pone.0215309)
Supplement: S1 File — Data used to arrive all shown plots, fit values and qualitative statements. (GZ) [file pone.0215309.s001.gz › data_revision/structural/2core_128.dat]

# alpha mean_nodes err
0.0 0.0 0.0
0.030612244897959183 0.0 0.0
0.061224489795918366 0.0008834134615384614 0.0005023301582646438
0.09183673469387754 0.0022897196261682244 0.0009212387500375268
0.12244897959183673 0.00814346590909091 0.0018044447933464962
0.15306122448979592 0.0180904314159292 0.002837697351033627
0.18367346938775508 0.02560883620689655 0.0035669020483510396
0.21428571428571427 0.037959558823529416 0.004175050811777698
0.24489795918367346 0.0887999487704918 0.006789493023836912
0.2755102040816326 0.16176125 0.006982551041480113
0.30612244897959184 0.2239453125 0.007169415345117096
0.336734693877551 0.2925155057251908 0.006338686075570194
0.36734693877551017 0.3469881063432836 0.005014237361419147
0.3979591836734694 0.39505132299270074 0.0044439639060185
0.42857142857142855 0.43903125 0.004667429950599151
0.45918367346938777 0.49781687062937074 0.004062696597155097
0.4897959183673469 0.537353381849315 0.0035314054789846497
0.5204081632653061 0.5795627097315437 0.003040188147564791
0.5510204081632653 0.6160259046052632 0.0029555685012617166
0.5816326530612245 0.6488054435483872 0.00291672049058254
0.6122448979591837 0.6835383702531647 0.002740146628634924
0.6428571428571428 0.7097486413043477 0.002179603095988635
0.673469387755102 0.7323856707317072 0.002559806842358816
0.7040816326530612 0.7544844685628743 0.0025288067499388382
0.7346938775510203 0.7757582720588236 0.0024247812520478552
0.7653061224489796 0.7927095375722543 0.0021060172246562463
0.7959183673469388 0.8124760298295455 0.0019511296363302964
0.826530612244898 0.8277304469273745 0.0020302046382419435
0.8571428571428571 0.8401262019230771 0.001883464755419283
0.8877551020408163 0.855637668918919 0.0015477985212720886
0.9183673469387755 0.8677219082446811 0.0017299673366796362
0.9489795918367346 0.8802282395287958 0.0015348921514137413
0.9795918367346939 0.889308956185567 0.0017195421032102829
1.010204081632653 0.8987737944162436 0.001431786308458752
1.0408163265306123 0.9075718749999999 0.0013904896703814456
1.0714285714285714 0.9162984913793106 0.0013014586169811456
1.1020408163265305 0.9258115898058253 0.0013061178491345163
1.1326530612244898 0.9272854366028708 0.0013123074947966303
1.163265306122449 0.9316067216981132 0.0013511994030947123
1.193877551020408 0.9364484011627907 0.0011783297894809369
1.2244897959183674 0.9457575974770641 0.001113150889832074
1.2551020408163265 0.9484049773755657 0.0011119699122377525
1.2857142857142856 0.9547412109375 0.0010884553549586492
1.316326530612245 0.9579081773127751 0.0008336951979367972
1.346938775510204 0.9609925271739129 0.0009758507898052608
1.3775510204081631 0.9647860783261802 0.0009646303239061553
1.4081632653061225 0.9677370233050847 0.0008058360369045771
1.4387755102040816 0.9714147489539751 0.0007663149726668983
1.4693877551020407 0.975254390495868 0.0008073675198259561
1.5 0.9771249999999999 0.0007741931283601011
