# Supplementary material for: Phase transitions of the typical algorithmic complexity of the random satisfiability problem studied with linear programming
Source: PLoS One. 2019 Apr 19;14(4):e0215309. doi: 10.1371/journal.pone.0215309 (PMC6474652; doi:10.1371/journal.pone.0215309)
Supplement: S1 File — Data used to arrive all shown plots, fit values and qualitative statements. (GZ) [file pone.0215309.s001.gz › data_revision/structural/biedge_N256.dat]

# alpha p err
0.005025125628140704 1.0 0.0
0.010050251256281407 1.000945 0.0005254283966441355
0.01507537688442211 1.0036150000000001 0.0011082756877239465
0.020100502512562814 1.009969 0.001799760817442131
0.02512562814070352 1.0116770000000002 0.0020024911984825354
0.03015075376884422 1.0241170000000002 0.0028811822226301456
0.035175879396984924 1.036833 0.00386393724069116
0.04020100502512563 1.050352 0.004328451917256326
0.04522613065326633 1.0665870000000002 0.004339024199056742
0.05025125628140704 1.062416 0.004641329981804777
0.05527638190954774 1.09576 0.006381770914095881
0.06030150753768844 1.1313019999999998 0.006267774405640326
0.06532663316582915 1.134516 0.00708399209485724
0.07035175879396985 1.224009 0.009704577219024029
0.07537688442211056 1.22093 0.009113105946931597
0.08040201005025126 1.2673619999999999 0.009794628936309932
0.08542713567839195 1.295069 0.01112307237232591
0.09045226130653267 1.3854809999999997 0.014332764527473401
0.09547738693467336 1.429338 0.015038342860834105
0.10050251256281408 1.4969110000000003 0.016422112501136996
0.10552763819095477 1.6272699999999998 0.016421160129540174
0.11055276381909548 1.682015 0.01879486299497818
0.11557788944723618 1.837149 0.017720679981309984
0.12060301507537688 1.8879320000000004 0.023173316033748812
0.12562814070351758 2.117495 0.023287526167457138
0.1306532663316583 2.319954 0.029327892593911317
0.135678391959799 2.41717 0.030851630426932047
0.1407035175879397 2.7679720000000003 0.03403140044135707
0.1457286432160804 2.887474000000001 0.03588420995368297
0.15075376884422112 3.154211 0.03700077268112116
0.15577889447236182 3.347571 0.04074762642167028
0.16080402010050251 3.9532410000000002 0.0489124096625795
0.1658291457286432 4.281977 0.04826844073512218
0.1708542713567839 4.574379 0.04647871834506633
0.17587939698492464 5.369033999999999 0.059192084301872616
0.18090452261306533 5.958444000000002 0.06320650966474892
0.18592964824120603 6.4080010000000005 0.06339310450672059
0.19095477386934673 7.071146 0.07142542323290778
0.19597989949748745 8.412351000000001 0.08139323865653697
0.20100502512562815 9.157733 0.07844354410019988
0.20603015075376885 10.311582000000001 0.08859404763300974
0.21105527638190955 12.157605 0.10448692394266382
0.21608040201005024 13.071404999999997 0.10934576752211302
0.22110552763819097 14.41621 0.11984121536433116
0.22613065326633167 15.74695 0.11019190578259364
0.23115577889447236 18.881538 0.14627626655066092
0.23618090452261306 20.577848000000003 0.15040624154602106
0.24120603015075376 22.216583999999997 0.1518513488382636
0.24623115577889448 26.578036 0.17380591216641625
0.25125628140703515 28.521148000000004 0.16494458310596324
0.2562814070351759 30.991913999999998 0.18007953355115047
0.2613065326633166 33.753874999999994 0.17737795881957857
0.2663316582914573 38.39955 0.18387619340197398
0.271356783919598 41.45785499999999 0.21591376166191895
0.2763819095477387 44.05523399999999 0.19552030545188917
0.2814070351758794 50.407163 0.20646133568055794
0.2864321608040201 53.476858 0.2432269031912385
0.2914572864321608 56.79038200000001 0.21912035249150183
0.2964824120603015 59.95276600000001 0.1992739196282343
0.30150753768844224 66.172812 0.1824437728616685
0.3065326633165829 69.776766 0.20365774486623342
0.31155778894472363 72.91919000000001 0.16857731253048253
0.3165829145728643 79.148514 0.1704098946775109
0.32160804020100503 82.56223499999999 0.17324480042702609
0.32663316582914576 85.99992900000001 0.17888295295807274
0.3316582914572864 89.017838 0.15656542196794343
0.33668341708542715 95.33109299999998 0.1711410671083943
0.3417085427135678 98.451944 0.17302063537046639
0.34673366834170855 101.82259699999999 0.16031671993588148
0.35175879396984927 107.837632 0.16508076440336716
0.35678391959798994 110.98184899999998 0.1492260302326639
0.36180904522613067 114.22970499999998 0.1421635398933209
0.36683417085427134 117.10701300000001 0.12843832734429425
0.37185929648241206 123.053521 0.14493096859884752
0.3768844221105528 126.11725300000002 0.13683299416076525
0.38190954773869346 129.173831 0.14895463987066654
0.3869346733668342 134.873339 0.13333178907897447
0.3919597989949749 137.625721 0.13459828475504343
0.3969849246231156 141.10030600000002 0.150087682252742
0.4020100502512563 143.687561 0.13202741071080693
0.40703517587939697 149.111983 0.14927314162634922
0.4120603015075377 152.12248599999998 0.10207270450027266
0.4170854271356784 155.273469 0.12109148582373688
0.4221105527638191 160.70555 0.1101241267842797
0.4271356783919598 163.72358400000002 0.10338764792759265
0.4321608040201005 166.293168 0.1111154515627776
0.4371859296482412 169.20569899999998 0.11335974990709932
0.44221105527638194 174.46835100000004 0.11471000958504042
0.4472361809045226 176.93693599999997 0.10583109800053969
0.45226130653266333 180.00174599999994 0.11579120382827049
0.457286432160804 185.32786800000002 0.09896926480478606
0.4623115577889447 188.16897699999998 0.09977178444329964
0.46733668341708545 190.74032400000004 0.11143576905105315
0.4723618090452261 193.19429399999999 0.10188329286001581
0.47738693467336685 198.563466 0.10375417603161853
0.4824120603015075 201.13263800000004 0.10243839493080843
0.48743718592964824 203.646319 0.10925512957751621
0.49246231155778897 208.93060699999998 0.10986402619147043
0.49748743718592964 211.32141100000004 0.10000725463185062
0.5025125628140703 213.94786599999995 0.10430509979861986
0.507537688442211 216.458481 0.09957042602600384
0.5125628140703518 221.426041 0.07900153554836668
0.5175879396984925 223.877498 0.10280048246968387
0.5226130653266332 226.41844499999996 0.09120792550540796
0.5276381909547738 231.308373 0.0887318982722666
0.5326633165829145 233.80146499999998 0.08130949191207562
0.5376884422110553 236.204489 0.0889936681961129
0.542713567839196 238.66588800000002 0.06671542892015124
0.5477386934673367 243.324476 0.08226891164954143
0.5527638190954774 245.809513 0.08449598174469637
0.5577889447236181 248.00510699999998 0.08193040736503207
0.5628140703517588 252.803152 0.085864072207181
0.5678391959798995 255.34866199999996 0.10060040932322192
0.5728643216080402 257.275871 0.07121184633893606
0.577889447236181 259.806334 0.08823821645976229
0.5829145728643216 264.350207 0.08382477110615916
0.5879396984924623 266.58289800000006 0.09446204209099184
0.592964824120603 268.9168700000001 0.07790476172866578
0.5979899497487438 273.25636099999997 0.07663588179828028
0.6030150753768845 275.43939400000005 0.078194998331096
0.6080402010050251 277.82244599999996 0.07692298930748814
0.6130653266331658 280.036676 0.07673024842915453
0.6180904522613065 284.28196899999995 0.07893546439338903
0.6231155778894473 286.49363700000004 0.07367952857476838
0.628140703517588 288.785259 0.06831283934225227
0.6331658291457286 292.93306 0.07189128598098884
0.6381909547738693 294.998104 0.07307044124678487
0.6432160804020101 297.137131 0.08459998190898231
0.6482412060301508 299.176695 0.08270783442334913
0.6532663316582915 303.42953000000006 0.0677404982266894
0.6582914572864321 305.593322 0.07485895214334659
0.6633165829145728 307.68466299999994 0.08488730488712704
0.6683417085427136 311.77684000000005 0.06586284233162094
0.6733668341708543 313.94946200000004 0.0741283343668275
0.678391959798995 315.904809 0.07669956465978113
0.6834170854271356 317.77173500000004 0.06402956250826607
0.6884422110552764 321.88425 0.0640119652877514
0.6934673366834171 323.97942 0.0655805489455558
0.6984924623115578 325.900333 0.06757057947805359
0.7035175879396985 329.9289580000001 0.07173042754647538
0.7085427135678392 331.980966 0.06555402233273208
0.7135678391959799 333.83881700000006 0.07771076380399548
0.7185929648241206 335.76096099999995 0.06501501656540495
0.7236180904522613 339.67122200000006 0.07439460407852384
0.7286432160804021 341.725104 0.06382334043279228
0.7336683417085427 343.57623700000005 0.062365271834570093
0.7386934673366834 347.2659740000001 0.06675978523032906
0.7437185929648241 349.02548200000007 0.07124033601829936
0.7487437185929648 351.1383019999999 0.06600956139833128
0.7537688442211056 352.834892 0.06068620713143961
0.7587939698492463 356.614494 0.06952100951511048
0.7638190954773869 358.456184 0.06534301603079236
0.7688442211055276 360.445142 0.06479484266513501
0.7738693467336684 363.85972399999997 0.05787288159405962
0.7788944723618091 365.82381000000004 0.06623344849847786
0.7839195979899498 367.63670999999994 0.06100342531366448
0.7889447236180904 369.37378499999994 0.06121999734563892
0.7939698492462312 372.98012600000004 0.06636837291963822
0.7989949748743719 374.9081880000001 0.06467398283699691
0.8040201005025126 376.50490900000005 0.06019634722306757
0.8090452261306533 380.208737 0.05457962377114661
0.8140703517587939 381.930691 0.06428797258430102
0.8190954773869347 383.644631 0.07352243833687745
0.8241206030150754 385.42122 0.06416690580041863
0.8291457286432161 389.025998 0.06541966215137436
0.8341708542713568 390.52204300000005 0.055422142244773875
0.8391959798994975 392.3564109999999 0.05957461522326472
0.8442211055276382 395.749064 0.06158022169495615
0.8492462311557789 397.498412 0.06620663604201849
0.8542713567839196 399.1169560000001 0.05996682803016969
0.8592964824120604 400.9086699999999 0.0712514666515743
0.864321608040201 404.20793199999986 0.06256450731844627
0.8693467336683417 405.988285 0.05536314003919955
0.8743718592964824 407.539005 0.05793035538472451
0.8793969849246231 410.78694299999995 0.05768947088507616
0.8844221105527639 412.45697399999995 0.06074785859599973
0.8894472361809045 414.075749 0.06398529439644736
0.8944723618090452 415.70582100000007 0.05599191244277907
0.8994974874371859 419.057897 0.05838787109494862
0.9045226130653267 420.625436 0.06232361754583986
0.9095477386934674 422.20118199999996 0.06078864923651525
0.914572864321608 425.485607 0.0560883076139767
0.9195979899497487 427.00375199999996 0.06250364866149864
0.9246231155778895 428.543074 0.05961790774591309
0.9296482412060302 430.313877 0.05923239291975303
0.9346733668341709 433.2850020000001 0.061704910631163304
0.9396984924623115 434.96320799999995 0.05351058527058101
0.9447236180904522 436.362857 0.052007476875925586
0.949748743718593 439.6135969999999 0.0553271189472224
0.9547738693467337 441.159163 0.05801889632697252
0.9597989949748744 442.58300400000013 0.04965137444220381
0.964824120603015 444.195927 0.05460746808816637
0.9698492462311558 447.26909400000005 0.05881318018948067
0.9748743718592965 448.88160500000004 0.058869220098452246
0.9798994974874372 450.34920100000005 0.06088178955155678
0.9849246231155779 453.369574 0.05424309102549508
0.9899497487437187 454.79013399999997 0.05431540890024163
0.9949748743718593 456.395672 0.05315074238428102
1.0 459.300113 0.05638880678822788
