# Supplementary material for: Phase transitions of the typical algorithmic complexity of the random satisfiability problem studied with linear programming
Source: PLoS One. 2019 Apr 19;14(4):e0215309. doi: 10.1371/journal.pone.0215309 (PMC6474652; doi:10.1371/journal.pone.0215309)
Supplement: S1 File — Data used to arrive all shown plots, fit values and qualitative statements. (GZ) [file pone.0215309.s001.gz › data_revision/presolve/3sat_gurobi_N16384.dat]

# alpha p err
1.4 1.0 0.0
1.4122448979591835 1.0 0.0
1.4244897959183673 0.999576 0.00028039971469316595
1.436734693877551 0.99661 0.0007157513534740922
1.4489795918367345 0.9958439999999998 0.0009215552072447984
1.4612244897959183 0.9851479999999998 0.0017372668188853433
1.473469387755102 0.9725479999999999 0.002193740185163233
1.4857142857142855 0.9496439999999998 0.003598063923834604
1.4979591836734694 0.9294140000000002 0.0033478655886997654
1.510204081632653 0.90908 0.0041230086102262775
1.5224489795918366 0.8865140000000001 0.0048949978549535575
1.5346938775510204 0.867804 0.004997197614663642
1.546938775510204 0.8373940000000002 0.004866576209204986
1.5591836734693878 0.824218 0.005596577168234168
1.5714285714285714 0.7875279999999999 0.005334980412335168
1.583673469387755 0.771734 0.00666903621222737
1.5959183673469388 0.7235680000000001 0.005223310827435033
1.6081632653061224 0.7018039999999999 0.005851015638331522
1.620408163265306 0.661296 0.006922281704756018
1.6326530612244898 0.63312 0.006889702460919484
1.6448979591836734 0.6105539999999999 0.006045352264343242
1.657142857142857 0.57927 0.00718233249021514
1.6693877551020408 0.528652 0.007725833029518565
1.6816326530612244 0.503016 0.006979265290845445
1.693877551020408 0.46345800000000004 0.0073605051457084104
1.7061224489795919 0.39911 0.006676967874716787
1.7183673469387755 0.37268 0.006459907120075332
1.730612244897959 0.31829799999999997 0.006600211814782916
1.7428571428571429 0.270028 0.006528339451958666
1.7551020408163265 0.22663 0.006550931231512052
1.76734693877551 0.18493600000000002 0.005050218213107233
1.779591836734694 0.151592 0.0048776158110289914
1.7918367346938775 0.10381200000000002 0.0044584140678048285
1.804081632653061 0.06950799999999999 0.003483379967789905
1.816326530612245 0.04851799999999999 0.003079622704163612
1.8285714285714285 0.03225 0.002500779878357949
1.8408163265306121 0.015888 0.0018391998260113007
1.853061224489796 0.007112 0.0010999345435070216
1.8653061224489795 0.0037519999999999997 0.0008391042843413445
1.8775510204081631 0.0028559999999999996 0.000797034503644604
1.889795918367347 0.0019959999999999995 0.0006443477322067643
1.9020408163265305 0.0008120000000000001 0.0003718279171875076
1.9142857142857141 0.0004100000000000001 0.0002628687885618983
1.926530612244898 0.0 0.0
1.9387755102040816 0.0 0.0
1.9510204081632652 0.0 0.0
1.963265306122449 0.0 0.0
1.9755102040816326 0.0 0.0
1.9877551020408162 0.0 0.0
2.0 0.0 0.0
