# Supplementary material for: Phase transitions of the typical algorithmic complexity of the random satisfiability problem studied with linear programming
Source: PLoS One. 2019 Apr 19;14(4):e0215309. doi: 10.1371/journal.pone.0215309 (PMC6474652; doi:10.1371/journal.pone.0215309)
Supplement: S1 File — Data used to arrive all shown plots, fit values and qualitative statements. (GZ) [file pone.0215309.s001.gz › data_revision/presolve/3sat_gurobi_N4096.dat]

# alpha p err
1.3 1.0 0.0
1.316326530612245 1.0 0.0
1.3326530612244898 1.0 0.0
1.3489795918367347 1.0 0.0
1.3653061224489798 1.0 0.0
1.3816326530612246 0.999836 0.00017973313550928268
1.3979591836734695 0.999808 0.00017870646322950873
1.4142857142857144 0.9995660000000001 0.00025621085066797447
1.4306122448979592 0.9975240000000001 0.0006775130995043578
1.4469387755102041 0.9887100000000001 0.0014137538682528793
1.463265306122449 0.9775599999999999 0.0018802127539190865
1.4795918367346939 0.9577420000000001 0.002732221806515718
1.4959183673469387 0.935524 0.0031080257399191476
1.5122448979591838 0.9055740000000001 0.00387656084693637
1.5285714285714287 0.8715379999999999 0.0046893662684844755
1.5448979591836736 0.8516760000000001 0.00484840427357291
1.5612244897959184 0.812188 0.0054713669224426935
1.5775510204081633 0.7807000000000001 0.005725277285861364
1.5938775510204082 0.7443259999999999 0.006079845721726829
1.610204081632653 0.7019240000000001 0.006490903172902827
1.6265306122448981 0.674126 0.006547955711517914
1.6428571428571428 0.621058 0.007331373404758478
1.6591836734693879 0.5853500000000001 0.007159797483169476
1.6755102040816328 0.54551 0.006709895677281429
1.6918367346938776 0.4921000000000001 0.007533047192205823
1.7081632653061225 0.44297600000000004 0.006830887497243675
1.7244897959183674 0.38844199999999995 0.0075527634677646305
1.7408163265306125 0.3542300000000001 0.00673815256580021
1.7571428571428571 0.300518 0.00695925829381264
1.7734693877551022 0.252278 0.005287411086722878
1.789795918367347 0.211078 0.006155640990181284
1.806122448979592 0.17272200000000001 0.005250211043377208
1.8224489795918368 0.14531999999999998 0.005790267696747708
1.8387755102040817 0.10697200000000001 0.005145329532692732
1.8551020408163266 0.078362 0.004071235193402612
1.8714285714285714 0.05553000000000001 0.0032489228984388043
1.8877551020408165 0.037246 0.002644217086398165
1.9040816326530612 0.029817999999999997 0.002641831940150622
1.9204081632653063 0.013286 0.0015538996106570077
1.9367346938775512 0.010095999999999999 0.0013180227615636991
1.953061224489796 0.0067 0.0012074767078498864
1.969387755102041 0.0034740000000000005 0.000811741338112086
1.9857142857142858 0.0015059999999999997 0.0005279810602663699
2.002040816326531 0.0007960000000000002 0.0003969685126052191
2.0183673469387755 0.000372 0.00026536013264995175
2.0346938775510206 0.0 0.0
2.0510204081632653 0.0 0.0
2.0673469387755103 0.00021799999999999996 0.00020217813927326562
2.0836734693877554 0.000206 0.00021991816659839634
2.1 0.0 0.0
