# Supplementary material for: Phase transitions of the typical algorithmic complexity of the random satisfiability problem studied with linear programming
Source: PLoS One. 2019 Apr 19;14(4):e0215309. doi: 10.1371/journal.pone.0215309 (PMC6474652; doi:10.1371/journal.pone.0215309)
Supplement: S1 File — Data used to arrive all shown plots, fit values and qualitative statements. (GZ) [file pone.0215309.s001.gz › data_revision/structural/3core_N1024.dat]

# alpha p err
1.2 0.0 0.0
1.205050505050505 0.0 0.0
1.2101010101010101 0.0 0.0
1.215151515151515 0.0 0.0
1.22020202020202 0.0 0.0
1.2252525252525253 0.0 0.0
1.2303030303030302 0.0 0.0
1.2353535353535352 0.0 0.0
1.2404040404040404 0.0 0.0
1.2454545454545454 0.0 0.0
1.2505050505050506 0.0 0.0
1.2555555555555555 0.0 0.0
1.2606060606060605 0.0 0.0
1.2656565656565657 0.0 0.0
1.2707070707070707 0.0 0.0
1.2757575757575756 0.0 0.0
1.2808080808080808 0.0 0.0
1.2858585858585858 0.0 0.0
1.2909090909090908 0.0 0.0
1.295959595959596 0.0 0.0
1.301010101010101 0.0 0.0
1.306060606060606 0.0 0.0
1.3111111111111111 0.0 0.0
1.316161616161616 0.0 0.0
1.3212121212121213 0.0 0.0
1.3262626262626263 0.0 0.0
1.3313131313131312 0.0 0.0
1.3363636363636364 0.0 0.0
1.3414141414141414 0.0 0.0
1.3464646464646464 0.0 0.0
1.3515151515151516 0.0 0.0
1.3565656565656565 0.0 0.0
1.3616161616161615 0.0 0.0
1.3666666666666667 0.0 0.0
1.3717171717171717 0.0 0.0
1.3767676767676766 0.0 0.0
1.3818181818181818 0.0 0.0
1.3868686868686868 0.0 0.0
1.3919191919191918 0.0 0.0
1.396969696969697 0.0 0.0
1.402020202020202 0.0 0.0
1.4070707070707071 0.0 0.0
1.412121212121212 0.0 0.0
1.417171717171717 0.0 0.0
1.4222222222222223 0.0 0.0
1.4272727272727272 0.0 0.0
1.4323232323232322 0.0 0.0
1.4373737373737374 0.0 0.0
1.4424242424242424 0.0 0.0
1.4474747474747474 0.0 0.0
1.4525252525252526 0.0 0.0
1.4575757575757575 0.0 0.0
1.4626262626262627 0.0 0.0
1.4676767676767677 0.00023847656249999997 0.00016573770395184818
1.4727272727272727 0.000115 0.00013071916462401373
1.4777777777777779 0.0007363945312500001 0.00029321286212661185
1.4828282828282828 0.0010730078125 0.00034277602273775806
1.4878787878787878 0.002437265625 0.0005639143135506881
1.492929292929293 0.004062640625 0.0007146265508912816
1.497979797979798 0.010000798828124999 0.0011076580167704905
1.503030303030303 0.01583901171875 0.0014432864895173668
1.5080808080808081 0.03469977734375 0.0021531974941979624
1.513131313131313 0.05460648632812501 0.002284962709701898
1.518181818181818 0.08043733984375001 0.0030407272411856834
1.5232323232323233 0.11840366796875001 0.0031134742361203166
1.5282828282828282 0.16810271484375 0.0036644413304982365
1.5333333333333332 0.23460199999999998 0.0039054128171356374
1.5383838383838384 0.312776171875 0.004909788059003392
1.5434343434343434 0.377894185546875 0.0042319818129567845
1.5484848484848484 0.44368366015625016 0.004577819926393802
1.5535353535353535 0.509229025390625 0.0038642155729321083
1.5585858585858585 0.5711386503906248 0.0035456016638897095
1.5636363636363635 0.6238302617187501 0.0029222825657608457
1.5686868686868687 0.6583970507812501 0.0024235125077013207
1.5737373737373737 0.684435546875 0.0018339871597090145
1.5787878787878789 0.698169271484375 0.0016333012718504059
1.5838383838383838 0.7159486269531251 0.0009997979106617283
1.5888888888888888 0.726591599609375 0.0008692482001961043
1.593939393939394 0.7368897343749999 0.0005540202084377629
1.598989898989899 0.742679048828125 0.0005271163817242332
1.6040404040404042 0.7491583515625 0.00038638532927721806
1.6090909090909091 0.7549919238281251 0.0003683483554975701
1.614141414141414 0.7602236933593748 0.0003454353622886621
1.6191919191919193 0.7667374570312501 0.0003545834771615856
1.6242424242424243 0.7705509804687499 0.0002779590720093209
1.6292929292929292 0.7759253203125 0.0003201940466952201
1.6343434343434344 0.779377951171875 0.00030742446703040127
1.6393939393939394 0.7832652265625001 0.0003500425006893003
1.6444444444444444 0.78766682421875 0.00026973724298301254
1.6494949494949496 0.792550263671875 0.00026329938152600647
1.6545454545454545 0.7967161289062501 0.0002892784826816576
1.6595959595959595 0.7998996054687502 0.0002705691124981983
1.6646464646464647 0.8040538398437499 0.0002426284720611156
1.6696969696969697 0.8070202480468752 0.0002545832276947129
1.6747474747474747 0.8105249902343751 0.00026045425695088014
1.6797979797979798 0.813831607421875 0.00026313189797681053
1.6848484848484848 0.8167981015625001 0.00023138619214588087
1.6898989898989898 0.820140806640625 0.00021851626263642398
1.694949494949495 0.823522994140625 0.00024151753170437615
1.7 0.8255183749999999 0.00022107222606691958
