# Supplementary material for: Phase transitions of the typical algorithmic complexity of the random satisfiability problem studied with linear programming
Source: PLoS One. 2019 Apr 19;14(4):e0215309. doi: 10.1371/journal.pone.0215309 (PMC6474652; doi:10.1371/journal.pone.0215309)
Supplement: S1 File — Data used to arrive all shown plots, fit values and qualitative statements. (GZ) [file pone.0215309.s001.gz › data_revision/presolve/3sat_cplex_N256.dat]

# alpha p err
1.0 1.0 0.0
1.0408163265306123 1.0 0.0
1.0816326530612246 1.0 0.0
1.1224489795918366 1.0 0.0
1.163265306122449 1.0 0.0
1.2040816326530612 1.0 0.0
1.2448979591836735 1.0 0.0
1.2857142857142856 1.0 0.0
1.3265306122448979 0.9998 0.0001811077027627382
1.3673469387755102 0.9980100000000002 0.0006889847603539569
1.4081632653061225 0.995192 0.0009469614564489916
1.4489795918367347 0.984932 0.0016726553739488629
1.489795918367347 0.9664020000000001 0.00262488018774191
1.530612244897959 0.9367480000000001 0.0030024816402436064
1.5714285714285714 0.8822659999999999 0.004766638647936295
1.6122448979591835 0.8085620000000001 0.004501883605781027
1.6530612244897958 0.75257 0.006560998399634011
1.693877551020408 0.6646500000000001 0.006235342813350359
1.7346938775510203 0.586458 0.006961281203916411
1.7755102040816326 0.5101 0.006575621643616671
1.816326530612245 0.445722 0.006973314563390926
1.8571428571428572 0.382202 0.007904605999036259
1.8979591836734693 0.308006 0.006547515864814685
1.9387755102040816 0.24302800000000002 0.005486785579918355
1.9795918367346939 0.19149199999999997 0.005771683983033026
2.020408163265306 0.14711400000000002 0.005119316751286248
2.061224489795918 0.11018999999999998 0.004570634529253022
2.1020408163265305 0.08136199999999999 0.0038010203893165313
2.142857142857143 0.053418 0.003092972033497878
2.183673469387755 0.04343999999999999 0.002966209702633987
2.224489795918367 0.030182 0.002232325245119985
2.2653061224489797 0.020266000000000003 0.0019332987353226092
2.3061224489795915 0.014380000000000002 0.001684161512444694
2.3469387755102042 0.00822 0.0013805795884337853
2.387755102040816 0.006401999999999999 0.001231420318169227
2.4285714285714284 0.0036880000000000003 0.0009109643242191211
2.4693877551020407 0.001428 0.0004980120480470328
2.510204081632653 0.0007519999999999998 0.00041387920943193075
2.5510204081632653 0.00018400000000000003 0.0001973423421367042
2.591836734693877 0.0008219999999999999 0.00043256906962934835
2.63265306122449 0.000228 0.00022630952255705018
2.6734693877551017 0.00018799999999999996 0.0001914575671003891
2.7142857142857144 0.0 0.0
2.7551020408163263 0.0 0.0
2.7959183673469385 0.000182 0.00017685021911210627
2.836734693877551 0.0 0.0
2.877551020408163 0.0 0.0
2.9183673469387754 0.0 0.0
2.9591836734693877 0.0 0.0
3.0 0.0 0.0
