# Supplementary material for: Phase transitions of the typical algorithmic complexity of the random satisfiability problem studied with linear programming
Source: PLoS One. 2019 Apr 19;14(4):e0215309. doi: 10.1371/journal.pone.0215309 (PMC6474652; doi:10.1371/journal.pone.0215309)
Supplement: S1 File — Data used to arrive all shown plots, fit values and qualitative statements. (GZ) [file pone.0215309.s001.gz › data_revision/presolve/3sat_cplex_N32768.dat]

# alpha p err
1.55 1.0 0.0
1.5540816326530613 1.0 0.0
1.5581632653061226 1.0 0.0
1.5622448979591836 1.0 0.0
1.566326530612245 1.0 0.0
1.5704081632653062 1.0 0.0
1.5744897959183675 1.0 0.0
1.5785714285714285 1.0 0.0
1.5826530612244898 1.0 0.0
1.586734693877551 1.0 0.0
1.5908163265306123 1.0 0.0
1.5948979591836736 1.0 0.0
1.5989795918367347 1.0 0.0
1.603061224489796 1.0 0.0
1.6071428571428572 0.9998140000000001 0.000190273487380668
1.6112244897959185 0.99735 0.0006689544080129792
1.6153061224489795 0.9950760000000001 0.000986622521534961
1.6193877551020408 0.9807819999999999 0.0019062203440316121
1.623469387755102 0.9541959999999999 0.002956075777107211
1.6275510204081634 0.894214 0.004065981308368256
1.6316326530612246 0.816052 0.00578042351389584
1.6357142857142857 0.7193120000000001 0.00701001112695265
1.639795918367347 0.6236679999999999 0.006449571768730081
1.6438775510204082 0.520522 0.007234411931871172
1.6479591836734695 0.46559999999999996 0.007099746474346814
1.6520408163265305 0.40090800000000004 0.0068761861522213
1.6561224489795918 0.3378940000000001 0.005492136560574583
1.660204081632653 0.287394 0.006355876336116052
1.6642857142857144 0.262992 0.0059692491990199215
1.6683673469387756 0.23498200000000005 0.0059690598924788795
1.6724489795918367 0.199894 0.0061136211855168125
1.676530612244898 0.16958799999999996 0.005144925266706991
1.6806122448979592 0.14476399999999998 0.0049155573437810705
1.6846938775510205 0.111314 0.0043857273057042664
1.6887755102040816 0.09735800000000001 0.0037766964400120897
1.6928571428571428 0.069396 0.004180333001089746
1.6969387755102041 0.05428 0.0032714522768947734
1.7010204081632654 0.043506 0.0027309273150342176
1.7051020408163264 0.031444 0.002313020536009138
1.7091836734693877 0.022019999999999994 0.002219098916227035
1.713265306122449 0.018400000000000003 0.0020396078054371143
1.7173469387755103 0.013854000000000002 0.001388482625026327
1.7214285714285715 0.007961999999999999 0.0011188190202173003
1.7255102040816326 0.004798 0.000838806294683105
1.7295918367346939 0.003994 0.0008258111164182764
1.7336734693877551 0.00252 0.0007188880302244572
1.7377551020408164 0.005286 0.001051952470409191
1.7418367346938775 0.00483 0.0011010449582101543
1.7459183673469387 0.006014 0.0010454683161148404
1.75 0.006422000000000001 0.0010762509001157677
