# Supplementary material for: Phase transitions of the typical algorithmic complexity of the random satisfiability problem studied with linear programming
Source: PLoS One. 2019 Apr 19;14(4):e0215309. doi: 10.1371/journal.pone.0215309 (PMC6474652; doi:10.1371/journal.pone.0215309)
Supplement: S1 File — Data used to arrive all shown plots, fit values and qualitative statements. (GZ) [file pone.0215309.s001.gz › data_revision/structural/biedge_N65536.dat]

# alpha p err
0.005025125628140704 1.0005549999999999 0.0003943031828428541
0.010050251256281407 1.0040109999999998 0.0011663528625591828
0.01507537688442211 1.006147 0.0014195390096788424
0.020100502512562814 1.0144680000000001 0.002211329012155367
0.02512562814070352 1.0204739999999999 0.002431650468303377
0.03015075376884422 1.035587 0.003713371917812709
0.035175879396984924 1.042844 0.003933556151880889
0.04020100502512563 1.0592329999999999 0.004737785453141587
0.04522613065326633 1.081013 0.004985110931564111
0.05025125628140704 1.0933570000000001 0.0051616132168150666
0.05527638190954774 1.126785 0.0072069601774950726
0.06030150753768844 1.1586869999999998 0.007601324292516415
0.06532663316582915 1.1975369999999999 0.009466611378946537
0.07035175879396985 1.244504 0.009677705513188554
0.07537688442211056 1.2779930000000002 0.01083860927425654
0.08040201005025126 1.3648309999999997 0.014331243456169459
0.08542713567839195 1.4148429999999996 0.01403190831640515
0.09045226130653267 1.49594 0.015924490572699655
0.09547738693467336 1.584345 0.017499287842652353
0.10050251256281408 1.713433 0.018222618115956886
0.10552763819095477 1.818248 0.02494589938246365
0.11055276381909548 1.9652810000000003 0.024945162637272977
0.11557788944723618 2.2542910000000003 0.029114003829772347
0.12060301507537688 2.479007 0.031298208431154634
0.12562814070351758 2.8124450000000003 0.03725583544896022
0.1306532663316583 3.215287 0.04586381941138353
0.135678391959799 3.7418150000000003 0.05391662150951224
0.1407035175879397 4.496014 0.06863438645460451
0.1457286432160804 5.6182479999999995 0.07990750087444856
0.15075376884422112 7.154713 0.09171817884694397
0.15577889447236182 10.330649999999999 0.13673670355833517
0.16080402010050251 16.171898 0.22842597224483915
0.1658291457286432 29.788628 0.42738846078947895
0.1708542713567839 66.15025 0.7301380731752046
0.17587939698492464 164.925643 1.736809409650639
0.18090452261306533 368.4246579999999 2.235594163312296
0.18592964824120603 704.327321 2.7553688352848504
0.19095477386934673 1119.988525 2.490847745663109
0.19597989949748745 1600.4278540000003 2.693819761135468
0.20100502512562815 2136.1534319999996 2.9501989677267284
0.20603015075376885 2724.024931000001 2.700670544094387
0.21105527638190955 3360.5552960000005 2.880689402657632
0.21608040201005024 4034.4692240000004 2.8192875914003626
0.22110552763819097 4747.2221549999995 3.0171186889274035
0.22613065326633167 5501.048332 3.4332589307210544
0.23115577889447236 6275.819760000001 2.88468180751363
0.23618090452261306 7070.915261999999 3.0821388869997697
0.24120603015075376 7908.014895 2.90863398303651
0.24623115577889448 8746.997567999999 2.580875067409562
0.25125628140703515 9622.562812 2.8994501182217416
0.2562814070351759 10503.683432999998 2.724678225370968
0.2613065326633166 11395.837798999999 2.660470813352247
0.2663316582914573 12306.973139999998 2.7720677383498638
0.271356783919598 13226.168391999996 2.687622124245874
0.2763819095477387 14159.337948999997 2.716009328058192
0.2814070351758794 15089.526751 2.7802388730645062
0.2864321608040201 16027.908914000003 2.9059817506660033
0.2914572864321608 16981.571626 2.8923758711004135
0.2964824120603015 17940.838167 2.414814025429449
0.30150753768844224 18888.109896999995 2.3588328542081585
0.3065326633165829 19851.920983 2.102420913283382
0.31155778894472363 20809.273675000004 2.405336740183281
0.3165829145728643 21774.706742 2.3500762298776205
0.32160804020100503 22736.359932000003 2.271017180246805
0.32663316582914576 23699.860455000005 2.2276458087575493
0.3316582914572864 24658.397763999998 2.1526119090313944
0.33668341708542715 25618.43627999999 2.334370107116801
0.3417085427135678 26580.994676000002 2.3057646867846846
0.34673366834170855 27537.239037000003 2.3509923937205675
0.35175879396984927 28494.533406000002 1.9168801461655605
0.35678391959798994 29447.954276 2.149141390747567
0.36180904522613067 30402.269915000004 2.345682305018091
0.36683417085427134 31350.167031000004 2.1768397718112933
0.37185929648241206 32290.26631799999 2.07821052688975
0.3768844221105528 33230.719074 1.927149717257298
0.38190954773869346 34169.585595 2.103236713229189
0.3869346733668342 35103.956287999994 1.8699537605665204
0.3919597989949749 36030.953717000004 2.0285183697000875
0.3969849246231156 36952.174396 1.863612977413355
0.4020100502512563 37873.249696 1.971997345734302
0.40703517587939697 38791.621763999996 1.8199065490579933
0.4120603015075377 39702.32202099999 1.8226316477716162
0.4170854271356784 40609.496227999996 1.7777791209870282
0.4221105527638191 41510.403120999996 1.7914867864592563
0.4271356783919598 42406.84508000001 1.8499418336801514
0.4321608040201005 43300.823497000005 1.9366356700450258
0.4371859296482412 44189.818023000014 1.7720894337962503
0.44221105527638194 45070.690942999994 1.6701508468548192
0.4472361809045226 45951.096230999996 1.590311278127183
0.45226130653266333 46823.60309599999 1.7967535959015566
0.457286432160804 47690.56649900001 1.6357518656259948
0.4623115577889447 48554.981245 1.6947994903451487
0.46733668341708545 49407.672139 1.6344930486791385
0.4723618090452261 50259.745625999996 1.7980379624810776
0.47738693467336685 51108.787434 1.5799500809971792
0.4824120603015075 51951.634430000006 1.5581915659185273
0.48743718592964824 52787.480073000006 1.4890219788071801
0.49246231155778897 53619.576325999995 1.4797617753961143
0.49748743718592964 54445.653825000016 1.5726399571025247
0.5025125628140703 55272.567942 1.3850583697576881
0.507537688442211 56088.274998999994 1.3433508707327955
0.5125628140703518 56896.62856799999 1.4408765954014464
0.5175879396984925 57703.443059 1.363384920783158
0.5226130653266332 58508.817742 1.4253614562753207
0.5276381909547738 59306.105646 1.4548522428355652
0.5326633165829145 60099.628398 1.5595719325493735
0.5376884422110553 60884.050611 1.2735877148351133
0.542713567839196 61670.501882000004 1.5480175673020498
0.5477386934673367 62446.128377 1.4654891394927942
0.5527638190954774 63218.59306600001 1.3442845049485885
0.5577889447236181 63988.75523100001 1.4032792783829826
0.5628140703517588 64752.48994299999 1.3324895160004488
0.5678391959798995 65509.286678 1.4160668610331677
0.5728643216080402 66267.92434499999 1.2059689784051733
0.577889447236181 67017.691708 1.3414304862851096
0.5829145728643216 67761.695541 1.363887774569291
0.5879396984924623 68502.362238 1.2253685906511667
0.592964824120603 69239.633631 1.3724867835206602
0.5979899497487438 69970.389894 1.2840080058024743
0.6030150753768845 70701.217592 1.2049320190516173
0.6080402010050251 71422.32195099999 1.2413433543132633
0.6130653266331658 72140.468699 1.1249890695911469
0.6180904522613065 72858.23044000001 1.4206519516048397
0.6231155778894473 73565.67132899999 1.1891154725496467
0.628140703517588 74272.702161 1.2392669840581572
0.6331658291457286 74974.194525 1.2382834828398255
0.6381909547738693 75675.015556 1.2920210835215202
0.6432160804020101 76365.70674400001 1.3351578515156768
0.6482412060301508 77055.825248 1.206390125082017
0.6532663316582915 77742.067678 1.2469821660774187
0.6582914572864321 78424.00735599999 1.3430781433200498
0.6633165829145728 79103.589084 1.3497221232322798
0.6683417085427136 79776.24045199998 1.1132501186598278
0.6733668341708543 80446.16921499999 1.06040123126884
0.678391959798995 81116.190057 1.0653084538529745
0.6834170854271356 81777.35348800001 1.1523995674486296
0.6884422110552764 82437.47564799999 1.1195949921714516
0.6934673366834171 83094.484474 1.1020993305166282
0.6984924623115578 83744.010457 1.2231179231993499
0.7035175879396985 84391.20804399998 1.174917298734242
0.7085427135678392 85037.845685 1.1252570585754662
0.7135678391959799 85677.03022599999 1.2604916354831968
0.7185929648241206 86315.26962999998 1.2072356457212177
0.7236180904522613 86951.64733100001 1.1051990171629988
0.7286432160804021 87581.236151 1.0835200307782669
0.7336683417085427 88207.90940299998 1.2469364076368783
0.7386934673366834 88832.80787000002 0.948716270599553
0.7437185929648241 89452.57620200001 1.0368146767839166
0.7487437185929648 90069.63952700002 1.1107658731568057
0.7537688442211056 90682.69080799998 1.121243260910114
0.7587939698492463 91295.57383600003 1.1792551743811719
0.7638190954773869 91903.737687 1.0159600677833154
0.7688442211055276 92507.34305299999 1.1907203267317332
0.7738693467336684 93109.441075 1.042082241896605
0.7788944723618091 93707.39962399998 0.983331921491573
0.7839195979899498 94301.429472 0.934189601321108
0.7889447236180904 94895.37212499998 1.0297695207546094
0.7939698492462312 95486.26027500002 1.0354327249391377
0.7989949748743719 96070.914504 1.1190177413176061
0.8040201005025126 96657.94857800001 1.0066893170762174
0.8090452261306533 97236.33639600001 1.0344926609626584
0.8140703517587939 97814.762801 0.947009050907637
0.8190954773869347 98391.419561 0.931023051153647
0.8241206030150754 98963.097242 1.0544666859775194
0.8291457286432161 99532.167795 1.04247466764128
0.8341708542713568 100100.22684799999 1.0782080462022419
0.8391959798994975 100664.55979300002 1.0135380396656015
0.8442211055276382 101224.25410500001 1.07287899554223
0.8492462311557789 101784.66839499999 0.9033627126879649
0.8542713567839196 102342.399657 1.0275603122209054
0.8592964824120604 102893.59967 0.890887014665771
0.864321608040201 103447.49654700002 1.0243871930532034
0.8693467336683417 103997.129886 0.9453103967500776
0.8743718592964824 104543.372138 0.8654986661778021
0.8793969849246231 105085.43851600001 1.0628118777768223
0.8844221105527639 105626.38165299999 0.9776951838338195
0.8894472361809045 106164.86143400002 1.0332605594157975
0.8944723618090452 106701.673256 0.9134840223359926
0.8994974874371859 107239.40426000001 0.8580614652807893
0.9045226130653267 107767.969782 0.9583277710029826
0.9095477386934674 108298.731936 0.9957523783069452
0.914572864321608 108828.881731 0.9181329505794068
0.9195979899497487 109349.35668099999 0.9381073562973001
0.9246231155778895 109873.94131900002 0.9606768614575506
0.9296482412060302 110396.13018099999 0.8367952050164175
0.9346733668341709 110913.27407799999 0.9217339349915102
0.9396984924623115 111430.457399 0.8964780785380805
0.9447236180904522 111944.06367099998 0.9666236415780689
0.949748743718593 112455.813715 0.8205718642959264
0.9547738693467337 112965.43323200002 0.8722136019208014
0.9597989949748744 113474.335714 0.7604743652505495
0.964824120603015 113981.72607100001 0.8626779494447598
0.9698492462311558 114485.26761699999 0.8986859866560281
0.9748743718592965 114986.63730600002 0.8945929606057443
0.9798994974874372 115486.21461099999 0.8482552631013799
0.9849246231155779 115986.154307 0.9020446045808662
0.9899497487437187 116481.44420900001 0.9025562799173412
0.9949748743718593 116975.45731499999 0.8287783536469255
1.0 117469.51366800001 0.8488020207189778
