# Supplementary material for: Phase transitions of the typical algorithmic complexity of the random satisfiability problem studied with linear programming
Source: PLoS One. 2019 Apr 19;14(4):e0215309. doi: 10.1371/journal.pone.0215309 (PMC6474652; doi:10.1371/journal.pone.0215309)
Supplement: S1 File — Data used to arrive all shown plots, fit values and qualitative statements. (GZ) [file pone.0215309.s001.gz › data_revision/structural/binode_N512.dat]

# alpha p err
0.005050505050505051 2.0004199999999996 0.0002877498913987315
0.010101010101010102 2.0016 0.0006046486583132987
0.015151515151515152 2.002838 0.0007587858722986444
0.020202020202020204 2.0054440000000002 0.001011367391208582
0.025252525252525256 2.0115360000000004 0.0018720854681344304
0.030303030303030304 2.0173699999999997 0.0018649128665972849
0.03535353535353536 2.02452 0.00234759451353932
0.04040404040404041 2.035612 0.003136344368847275
0.045454545454545456 2.05185 0.0038167394461765124
0.05050505050505051 2.0611699999999997 0.004256700600230215
0.05555555555555556 2.0865820000000004 0.004842961490658375
0.06060606060606061 2.1058579999999996 0.005371371891798204
0.06565656565656566 2.1242979999999996 0.006058877453786276
0.07070707070707072 2.149654 0.007439884676525573
0.07575757575757576 2.166396 0.0068125167155758375
0.08080808080808081 2.208465 0.007934977945779057
0.08585858585858587 2.2725020000000002 0.009978817364798276
0.09090909090909091 2.342851 0.01251962056134289
0.09595959595959597 2.4180479999999998 0.012927509272864577
0.10101010101010102 2.4683010000000003 0.013228828330581664
0.10606060606060606 2.586251 0.018873258833598406
0.11111111111111112 2.629307 0.019539208044339982
0.11616161616161617 2.734116 0.018696891292404764
0.12121212121212122 2.9281839999999995 0.02319791680302349
0.12626262626262627 3.0614139999999996 0.02568647901133981
0.13131313131313133 3.312425 0.025703814405648034
0.13636363636363638 3.4804670000000004 0.029906036363918205
0.14141414141414144 3.8184220000000004 0.03691257666432948
0.14646464646464646 4.050824 0.03913520696252932
0.15151515151515152 4.47267 0.04586491796569575
0.15656565656565657 4.979551000000001 0.0501724954432207
0.16161616161616163 5.329996000000001 0.05224930414847646
0.16666666666666669 6.202353999999999 0.06415483055857917
0.17171717171717174 6.878521999999999 0.06743653991716952
0.1767676767676768 8.026362999999998 0.08386447717001515
0.18181818181818182 9.078971 0.08787057789157868
0.18686868686868688 10.24532 0.10629084438464113
0.19191919191919193 12.000680999999997 0.12739490546721247
0.196969696969697 13.451228999999998 0.12591359997633292
0.20202020202020204 15.624543000000001 0.1369196437732732
0.2070707070707071 19.081609000000004 0.16011174228956476
0.21212121212121213 20.961602000000003 0.18056985461587982
0.21717171717171718 25.38841 0.16577107558316675
0.22222222222222224 28.663433 0.24119675414689973
0.2272727272727273 33.465717999999995 0.21251687950842862
0.23232323232323235 37.116178 0.2440063882688319
0.2373737373737374 43.82349900000001 0.2491148074663565
0.24242424242424243 51.38040300000001 0.2969291930595576
0.2474747474747475 56.03461399999999 0.2711490534816597
0.25252525252525254 63.508098999999994 0.2687130300134329
0.2575757575757576 69.28030799999999 0.26698931801853015
0.26262626262626265 78.426596 0.298421131597613
0.2676767676767677 87.042921 0.3083522022930916
0.27272727272727276 93.69847100000001 0.3208954456812997
0.2777777777777778 102.60802899999999 0.30537262951842964
0.2828282828282829 109.58980399999999 0.2559198686776785
0.2878787878787879 118.49329299999998 0.29286393231499175
0.29292929292929293 124.977289 0.2513907472024376
0.297979797979798 133.725887 0.2504643745745083
0.30303030303030304 143.293846 0.25578323339108855
0.3080808080808081 149.51696800000002 0.24474054501859868
0.31313131313131315 158.82147700000002 0.24427497983010837
0.31818181818181823 165.18346999999997 0.22902035215237962
0.32323232323232326 174.32435299999997 0.23995463756927088
0.3282828282828283 183.215576 0.21653351432053264
0.33333333333333337 189.22463499999998 0.21432571631747788
0.3383838383838384 198.07873399999997 0.20675146781582926
0.3434343434343435 204.068945 0.21014514335335124
0.3484848484848485 213.44307600000005 0.2197207009455415
0.3535353535353536 222.270203 0.1955474527857613
0.3585858585858586 228.03148 0.20326614425427694
0.36363636363636365 236.83480600000001 0.21589850986980108
0.36868686868686873 242.472464 0.18717333117728083
0.37373737373737376 251.83343800000003 0.16841501642074647
0.37878787878787884 257.741715 0.18854529926518696
0.38383838383838387 265.97760500000004 0.19483943665233444
0.3888888888888889 275.001452 0.16987998203437818
0.393939393939394 280.225631 0.17918441544676603
0.398989898989899 289.177941 0.18059481005554986
0.4040404040404041 294.3230759999999 0.17888617169585722
0.4090909090909091 303.174923 0.17576834746620407
0.4141414141414142 311.550213 0.16998191412912012
0.4191919191919192 317.158852 0.16161784646504757
0.42424242424242425 325.327198 0.16728780049961836
0.42929292929292934 330.686344 0.1547689738416607
0.43434343434343436 338.98294200000004 0.16422343449093935
0.43939393939393945 344.589532 0.14299453547601018
0.4444444444444445 352.41006699999997 0.15844627357877406
0.44949494949494956 360.9913150000001 0.14110566280273618
0.4545454545454546 366.2038830000001 0.15110345929528038
0.4595959595959596 374.0938330000001 0.16210936126886574
0.4646464646464647 379.3116830000001 0.13597544635337488
0.4696969696969697 387.20868200000007 0.15100634117811107
0.4747474747474748 395.156824 0.14752827262596258
0.47979797979797983 400.191317 0.12680848319808952
0.48484848484848486 408.16717200000005 0.1338464254883218
0.48989898989898994 412.97998400000006 0.11492171484971807
0.494949494949495 420.57341599999995 0.14324111541034468
0.5 427.99782500000003 0.14123417318411446
