# Supplementary material for: Phase transitions of the typical algorithmic complexity of the random satisfiability problem studied with linear programming
Source: PLoS One. 2019 Apr 19;14(4):e0215309. doi: 10.1371/journal.pone.0215309 (PMC6474652; doi:10.1371/journal.pone.0215309)
Supplement: S1 File — Data used to arrive all shown plots, fit values and qualitative statements. (GZ) [file pone.0215309.s001.gz › data_revision/presolve/3sat_gurobi_N32768.dat]

# alpha p err
1.4 1.0 0.0
1.4122448979591835 1.0 0.0
1.4244897959183673 0.9994079999999999 0.0003793889824441476
1.436734693877551 0.9985839999999999 0.0005072908435996016
1.4489795918367345 0.9962339999999998 0.0009278167922601976
1.4612244897959183 0.9849900000000001 0.001762810256380422
1.473469387755102 0.9738300000000001 0.0022343455417638547
1.4857142857142855 0.9547900000000001 0.0028726816739764317
1.4979591836734694 0.9416600000000002 0.002584182656082966
1.510204081632653 0.915452 0.003715117225606749
1.5224489795918366 0.8925460000000001 0.004331175821875624
1.5346938775510204 0.8640019999999999 0.004590380812089558
1.546938775510204 0.84101 0.005511034385666633
1.5591836734693878 0.813198 0.005670449364909276
1.5714285714285714 0.7910520000000001 0.006019011214477002
1.583673469387755 0.7540220000000001 0.006530230930066716
1.5959183673469388 0.7306139999999999 0.00600361591043264
1.6081632653061224 0.681524 0.00703839640827369
1.620408163265306 0.6727660000000002 0.006848652714220518
1.6326530612244898 0.634708 0.006852060711931855
1.6448979591836734 0.5845520000000001 0.006753968907242609
1.657142857142857 0.5587599999999999 0.006483147383794383
1.6693877551020408 0.512176 0.007245206967368146
1.6816326530612244 0.487482 0.0059764266915942315
1.693877551020408 0.437508 0.006340688921560496
1.7061224489795919 0.384762 0.007601667974859202
1.7183673469387755 0.34497 0.006581329652889302
1.730612244897959 0.295006 0.006197254553429283
1.7428571428571429 0.23721799999999998 0.0065498149592183134
1.7551020408163265 0.19036600000000004 0.005063362914111532
1.76734693877551 0.12983799999999998 0.00422058716294309
1.779591836734694 0.09161200000000001 0.0038978783972822965
1.7918367346938775 0.06733 0.0032302786257535124
1.804081632653061 0.037972 0.0029301221817528357
1.816326530612245 0.019351999999999998 0.0017392228149377528
1.8285714285714285 0.008508000000000002 0.0012860544311964405
1.8408163265306121 0.00458 0.0008618584570566098
1.853061224489796 0.00040600000000000006 0.0003180628868635886
1.8653061224489795 0.0004019999999999999 0.0002891297286686376
1.8775510204081631 0.000396 0.00026226703948456807
1.889795918367347 0.0 0.0
1.9020408163265305 0.0 0.0
1.9142857142857141 0.0 0.0
1.926530612244898 0.0 0.0
1.9387755102040816 0.0 0.0
1.9510204081632652 0.0 0.0
1.963265306122449 0.0 0.0
1.9755102040816326 0.0 0.0
1.9877551020408162 0.0 0.0
2.0 0.0 0.0
