# Supplementary material for: Phase transitions of the typical algorithmic complexity of the random satisfiability problem studied with linear programming
Source: PLoS One. 2019 Apr 19;14(4):e0215309. doi: 10.1371/journal.pone.0215309 (PMC6474652; doi:10.1371/journal.pone.0215309)
Supplement: S1 File — Data used to arrive all shown plots, fit values and qualitative statements. (GZ) [file pone.0215309.s001.gz › data_revision/structural/biedge_N512.dat]

# alpha p err
0.005025125628140704 1.0003210000000002 0.0002947185097681957
0.010050251256281407 1.0027559999999998 0.0008274442579412781
0.01507537688442211 1.0041390000000001 0.0011121955763263908
0.020100502512562814 1.010493 0.0018465781868093275
0.02512562814070352 1.011961 0.0020664895354199093
0.03015075376884422 1.029215 0.003153644716831621
0.035175879396984924 1.042429 0.003981665355099543
0.04020100502512563 1.047666 0.003912191713093822
0.04522613065326633 1.0675599999999996 0.00448414986368655
0.05025125628140704 1.0816589999999997 0.005859796839481727
0.05527638190954774 1.120005 0.006835354782306476
0.06030150753768844 1.135734 0.006916910003751667
0.06532663316582915 1.178425 0.0088353763360708
0.07035175879396985 1.210537 0.009531701369640152
0.07537688442211056 1.24457 0.009883051148304357
0.08040201005025126 1.2978949999999998 0.01135504623504457
0.08542713567839195 1.354749 0.012093994336033075
0.09045226130653267 1.4193559999999996 0.012178623239102179
0.09547738693467336 1.515803 0.01734369888460935
0.10050251256281408 1.598363 0.019814205283079107
0.10552763819095477 1.729142 0.02052041510301387
0.11055276381909548 1.837308 0.02042583011777
0.11557788944723618 1.948588 0.023769111384315568
0.12060301507537688 2.050291 0.02320581864533116
0.12562814070351758 2.3505269999999996 0.028840093117048014
0.1306532663316583 2.487242 0.03617013182171168
0.135678391959799 2.76178 0.03482852853624454
0.1407035175879397 3.0869690000000003 0.043704994439995065
0.1457286432160804 3.4067389999999995 0.04086593910581278
0.15075376884422112 3.8704710000000007 0.0428055096804138
0.15577889447236182 4.1982729999999995 0.0475096681844864
0.16080402010050251 4.936113 0.06104598210365693
0.1658291457286432 5.597116 0.06811427415747744
0.1708542713567839 6.401498 0.08103236634826853
0.17587939698492464 7.559994000000001 0.08140419500246905
0.18090452261306533 8.442356 0.0845080473327836
0.18592964824120603 9.955745 0.10853127233659436
0.19095477386934673 11.173119 0.1230362992738322
0.19597989949748745 13.264175999999999 0.13201770950898972
0.20100502512562815 14.959784999999997 0.12572130318685074
0.20603015075376885 17.902111 0.17761275736556767
0.21105527638190955 21.693106000000004 0.1868775314584394
0.21608040201005024 23.807307000000005 0.19187040848187095
0.22110552763819097 28.511326000000004 0.22906642862715618
0.22613065326633167 31.977629999999994 0.22593068693738813
0.23115577889447236 37.839176 0.2609985919962019
0.23618090452261306 42.02034 0.22163413906706722
0.24120603015075376 48.47699800000001 0.27414185633718885
0.24623115577889448 56.29156600000001 0.2895902433508422
0.25125628140703515 61.662668999999994 0.30760679566453014
0.2562814070351759 70.276353 0.33307825430520077
0.2613065326633166 75.862476 0.3467245195021543
0.2663316582914573 84.835394 0.28031489643613344
0.271356783919598 90.92782600000001 0.26353016625047004
0.2763819095477387 100.001327 0.24562679367487542
0.2814070351758794 109.725913 0.29093908766441123
0.2864321608040201 116.32901299999999 0.25312012549578145
0.2914572864321608 125.01407300000001 0.2566658784704352
0.2964824120603015 131.689309 0.23829563197633435
0.30150753768844224 140.30927400000002 0.24134899942614196
0.3065326633165829 146.619542 0.24203131044556997
0.31155778894472363 156.243136 0.25629134106325163
0.3165829145728643 165.345127 0.18947813586532822
0.32160804020100503 171.401989 0.2579132249013203
0.32663316582914576 180.11654900000005 0.24050490410592462
0.3316582914572864 186.89005600000004 0.2159291894672882
0.33668341708542715 195.76549 0.21322677763357953
0.3417085427135678 201.519641 0.20173409384385152
0.34673366834170855 210.84250999999998 0.18480031520535906
0.35175879396984927 219.67808300000002 0.19314454952444265
0.35678391959798994 225.29275699999994 0.20237555942109228
0.36180904522613067 234.44764899999998 0.19834490741886937
0.36683417085427134 240.11808900000003 0.21390799419142856
0.37185929648241206 248.705889 0.20231181720057695
0.3768844221105528 254.89191200000002 0.19673990153499643
0.38190954773869346 263.32621099999994 0.17801557566403853
0.3869346733668342 272.035716 0.17442925827968336
0.3919597989949749 277.802589 0.18111064788962894
0.3969849246231156 286.5479270000001 0.1756370518170922
0.4020100502512563 291.95817600000004 0.17359868612406218
0.40703517587939697 300.24269100000004 0.1803750454442074
0.4120603015075377 305.860728 0.17559427728715646
0.4170854271356784 314.590049 0.18271540848817255
0.4221105527638191 322.83413600000006 0.16247658940290338
0.4271356783919598 328.248515 0.16849676102228245
0.4321608040201005 336.86038 0.13642598872648865
0.4371859296482412 342.18068800000003 0.15847762761979928
0.44221105527638194 350.226366 0.143839525319017
0.4472361809045226 355.40138199999996 0.16725930011810977
0.45226130653266333 363.70470500000005 0.15420141528209388
0.457286432160804 371.55226999999996 0.1584366621082399
0.4623115577889447 376.70642599999996 0.17225701182825914
0.46733668341708545 384.5692360000001 0.141780365015753
0.4723618090452261 389.8220799999999 0.15661559947846898
0.47738693467336685 397.685907 0.13699087360477757
0.4824120603015075 402.921126 0.1536676111742464
0.48743718592964824 410.634972 0.14392306214085257
0.49246231155778897 418.15272600000003 0.13742536928820603
0.49748743718592964 423.334312 0.14519434443531049
0.5025125628140703 430.75646400000005 0.11621156871844018
0.507537688442211 436.011403 0.13014167238436827
0.5125628140703518 443.16758999999996 0.13986780937728344
0.5175879396984925 450.56099400000005 0.1498596048440034
0.5226130653266332 455.43868399999997 0.12292683410874988
0.5276381909547738 462.71494999999993 0.12396504950993084
0.5326633165829145 467.74905400000006 0.12914519303481478
0.5376884422110553 474.832171 0.13495910143076756
0.542713567839196 479.48252699999995 0.12250264883258356
0.5477386934673367 486.70685700000007 0.12452547872222886
0.5527638190954774 493.87580599999995 0.12918570804853063
0.5577889447236181 498.53930399999996 0.11419965579633058
0.5628140703517588 505.6554739999999 0.14060667311333488
0.5678391959798995 510.3127839999999 0.12305813318915552
0.5728643216080402 517.220351 0.11534625567828291
0.577889447236181 521.609893 0.11111650215427289
0.5829145728643216 528.699698 0.11755789976007694
0.5879396984924623 535.205718 0.1141887274471522
0.592964824120603 539.7571470000001 0.11218432373108332
0.5979899497487438 546.732302 0.1152949140075117
0.6030150753768845 551.077538 0.1152092381538869
0.6080402010050251 557.490594 0.11157126226766606
0.6130653266331658 561.9531939999999 0.110903582286594
0.6180904522613065 568.439705 0.109354037305441
0.6231155778894473 574.9670869999999 0.1015549020530309
0.628140703517588 579.26627 0.11209874441758635
0.6331658291457286 585.6082489999999 0.09888390717907114
0.6381909547738693 589.854832 0.0950897721944952
0.6432160804020101 596.344192 0.10664513367237881
0.6482412060301508 600.366628 0.10352777026479185
0.6532663316582915 606.7220789999999 0.10631207579103635
0.6582914572864321 613.1314859999999 0.11413353233822664
0.6633165829145728 616.996798 0.11356471105056898
0.6683417085427136 623.195682 0.10050291177871862
0.6733668341708543 627.467215 0.10342886673941226
0.678391959798995 633.3811910000001 0.0983603010314619
0.6834170854271356 637.499608 0.09916788560819181
0.6884422110552764 643.468748 0.11218496109550409
0.6934673366834171 649.640551 0.08459892138201408
0.6984924623115578 653.449726 0.09483553618765449
0.7035175879396985 659.4141529999999 0.09693798064226634
0.7085427135678392 663.15099 0.09529992077646933
0.7135678391959799 669.026257 0.1069692360026896
0.7185929648241206 673.029661 0.09798215234929422
0.7236180904522613 678.737247 0.09700771871866418
0.7286432160804021 684.513976 0.09047048261173371
0.7336683417085427 688.3790750000001 0.09230699797414764
0.7386934673366834 694.0153969999999 0.09621289150108024
0.7437185929648241 697.8312979999998 0.08629873924918854
0.7487437185929648 703.2460159999999 0.10701215605715278
0.7537688442211056 707.301634 0.08828826220965041
0.7587939698492463 712.7886769999999 0.10060731966910103
0.7638190954773869 718.219396 0.10816518193947014
0.7688442211055276 722.0114480000001 0.08788270419143497
0.7738693467336684 727.531482 0.09472468461809938
0.7788944723618091 731.2400029999999 0.08682700208460839
0.7839195979899498 736.5556019999999 0.09836278867539815
0.7889447236180904 740.053621 0.0902826852668893
0.7939698492462312 745.500646 0.10233490843304921
0.7989949748743719 750.862016 0.08363059932823096
0.8040201005025126 754.513171 0.0921106403136975
0.8090452261306533 759.7292040000002 0.08770240466486941
0.8140703517587939 763.2613389999999 0.09331754379000685
0.8190954773869347 768.610133 0.09338037915430389
0.8241206030150754 772.280878 0.09731531593741988
0.8291457286432161 777.2528670000002 0.0888809654031711
0.8341708542713568 782.420366 0.09745798194093896
0.8391959798994975 785.8951959999998 0.08027110553617978
0.8442211055276382 791.103205 0.08330099804323736
0.8492462311557789 794.3727999999999 0.08384154697999734
0.8542713567839196 799.3433869999999 0.09383219559937865
0.8592964824120604 802.663114 0.08493192923747259
0.864321608040201 807.7951410000002 0.08216434518086187
0.8693467336683417 812.872452 0.08363904289265682
0.8743718592964824 816.123364 0.08814089234856125
0.8793969849246231 820.951115 0.08826953310740462
0.8844221105527639 824.2515619999999 0.0808623135706607
0.8894472361809045 829.3917880000001 0.08060055617673886
0.8944723618090452 832.636512 0.08629762369845449
0.8994974874371859 837.384623 0.08697346705174595
0.9045226130653267 842.3710559999998 0.08718017815993968
0.9095477386934674 845.3344420000001 0.08160561277265158
0.914572864321608 850.461761 0.07809266021208475
0.9195979899497487 853.541424 0.08006954117515964
0.9246231155778895 858.2749319999999 0.076895301390922
0.9296482412060302 861.3848489999999 0.07903961347957247
0.9346733668341709 866.296031 0.0848608928718141
0.9396984924623115 870.9782019999999 0.07631739903849526
0.9447236180904522 874.1369890000002 0.08197456421963757
0.949748743718593 878.7172489999998 0.07603196366660529
0.9547738693467337 881.701083 0.07379751900300843
0.9597989949748744 886.3081929999998 0.07958044641116102
0.964824120603015 889.4767259999999 0.07787248374104959
0.9698492462311558 894.0330029999999 0.08402849213808536
0.9748743718592965 898.693507 0.0879078008540707
0.9798994974874372 901.7362900000002 0.08110520760099298
0.9849246231155779 906.3183250000002 0.0828743088960615
0.9899497487437187 909.2014210000001 0.07622756757892891
0.9949748743718593 913.7027 0.083687053956988
1.0 918.3269929999998 0.06896635013540965
