# Supplementary material for: Phase transitions of the typical algorithmic complexity of the random satisfiability problem studied with linear programming
Source: PLoS One. 2019 Apr 19;14(4):e0215309. doi: 10.1371/journal.pone.0215309 (PMC6474652; doi:10.1371/journal.pone.0215309)
Supplement: S1 File — Data used to arrive all shown plots, fit values and qualitative statements. (GZ) [file pone.0215309.s001.gz › data_revision/lp/3sat_smm_N2048.dat]

# alpha p err
1.0 0.9921719999999997 0.0012992366989890683
1.02020202020202 0.9938379999999999 0.0011087632750050869
1.0404040404040404 0.9923259999999999 0.0011810690072980546
1.0606060606060606 0.9898159999999998 0.0013534193732912194
1.0808080808080809 0.988862 0.0014351850054957988
1.101010101010101 0.9878599999999998 0.0015822768405054709
1.121212121212121 0.987524 0.0015241469745401822
1.1414141414141414 0.986432 0.0016335776687993733
1.1616161616161615 0.9847840000000002 0.0017945874177648792
1.1818181818181819 0.9830840000000002 0.001727699047866852
1.202020202020202 0.985462 0.0018025970154196996
1.2222222222222223 0.984786 0.0019156732498001817
1.2424242424242424 0.98096 0.001933287355775133
1.2626262626262625 0.978662 0.0020990845623747563
1.2828282828282829 0.98061 0.0019475882521724217
1.303030303030303 0.9712799999999998 0.0023847851056227306
1.3232323232323233 0.9761700000000001 0.0022872472537965854
1.3434343434343434 0.9648020000000002 0.002369387262563879
1.3636363636363638 0.966376 0.0021973220064433006
1.3838383838383839 0.963676 0.0026070335632668697
1.404040404040404 0.9624940000000001 0.002578907520637365
1.4242424242424243 0.96427 0.0025160882337469776
1.4444444444444444 0.9589059999999999 0.0027606455766722403
1.4646464646464648 0.95706 0.0028629355563826397
1.4848484848484849 0.9500479999999999 0.0026350134724513327
1.5050505050505052 0.9541240000000001 0.0030432587796636696
1.5252525252525253 0.9469560000000001 0.0030103262281686413
1.5454545454545454 0.9467380000000002 0.0032004618416722284
1.5656565656565657 0.9442320000000001 0.00338664671910136
1.5858585858585859 0.9396520000000002 0.0032150421459134822
1.606060606060606 0.9363039999999999 0.0033085924499702234
1.6262626262626263 0.925586 0.0037708625008080056
1.6464646464646466 0.9271240000000001 0.0037266370899243827
1.6666666666666667 0.925272 0.003996750680240135
1.6868686868686869 0.9216360000000001 0.003512421387020644
1.7070707070707072 0.9133099999999998 0.003980288934235801
1.7272727272727273 0.9069020000000001 0.0039257605632539525
1.7474747474747474 0.90021 0.00412527574835913
1.7676767676767677 0.89413 0.003972744643190647
1.787878787878788 0.895864 0.004478739108275902
1.8080808080808082 0.8846659999999998 0.00502060195594114
1.8282828282828283 0.8715519999999999 0.00451407753588704
1.8484848484848486 0.878194 0.00440467524342034
1.8686868686868687 0.8591500000000001 0.004890347635904833
1.8888888888888888 0.8605540000000002 0.005791017527170847
1.9090909090909092 0.845232 0.005305900112139315
1.9292929292929295 0.8397439999999999 0.004985104211548636
1.9494949494949496 0.8241 0.005394256204519777
1.9696969696969697 0.827206 0.00594349762345372
1.98989898989899 0.818838 0.005116146596805065
2.0101010101010104 0.8125439999999999 0.005632695979724093
2.0303030303030303 0.8006300000000001 0.0060455190017069645
2.0505050505050506 0.793366 0.005257151700303123
2.070707070707071 0.780428 0.0071055482547091285
2.090909090909091 0.7592580000000001 0.006088828787213515
2.111111111111111 0.7582120000000002 0.00665383017516979
2.1313131313131315 0.7349959999999999 0.006252294298895403
2.1515151515151514 0.73821 0.005976177708201117
2.1717171717171717 0.7203560000000002 0.006819476812776772
2.191919191919192 0.6984619999999999 0.006121417809625484
2.212121212121212 0.686002 0.007208300493181452
2.2323232323232327 0.676292 0.007785392475655931
2.2525252525252526 0.658668 0.007195232866280284
2.272727272727273 0.640662 0.0059812169330329444
2.2929292929292933 0.615818 0.007123206862081144
2.313131313131313 0.613262 0.007040607644230709
2.3333333333333335 0.58279 0.007231949944517042
2.353535353535354 0.560232 0.0063325647252910015
2.3737373737373737 0.5317439999999999 0.007544220569416038
2.393939393939394 0.5215200000000001 0.007243700711652857
2.4141414141414144 0.5051140000000001 0.006282372481793798
2.4343434343434343 0.483312 0.0072604859341506905
2.4545454545454546 0.4628119999999999 0.007229429853038208
2.474747474747475 0.4567900000000001 0.006544455668732122
2.494949494949495 0.434942 0.007002930529428379
2.5151515151515156 0.40836600000000006 0.00812143115466726
2.5353535353535355 0.40276399999999996 0.007494124632003393
2.5555555555555554 0.37264 0.006773418634633473
2.575757575757576 0.33491600000000005 0.006400761204731824
2.595959595959596 0.32256599999999996 0.006129212347439104
2.6161616161616164 0.282844 0.007471095234301324
2.6363636363636367 0.25747 0.006081932258748037
2.6565656565656566 0.234846 0.005727397663860963
2.676767676767677 0.20175 0.005982466046706826
2.6969696969696972 0.18661600000000003 0.00568807032305333
2.717171717171717 0.150474 0.005225755830499547
2.7373737373737375 0.14069199999999998 0.004690110446460723
2.757575757575758 0.117592 0.004204180776322539
2.7777777777777777 0.094824 0.0040013277796251585
2.7979797979797985 0.07583999999999999 0.003943196672751691
2.8181818181818183 0.06249999999999999 0.003309561904542654
2.8383838383838382 0.04706799999999999 0.0025564381471101538
2.858585858585859 0.033724 0.0022515381409161164
2.878787878787879 0.029523999999999998 0.002473504396600095
2.8989898989898992 0.023826 0.0018820531342127404
2.9191919191919196 0.016658000000000003 0.001805390816416213
2.9393939393939394 0.01473 0.0015945845854014769
2.95959595959596 0.009241999999999998 0.0013503466221678048
2.97979797979798 0.003826 0.0008521290982005015
3.0 0.006018 0.0012306404836506884
