# Supplementary material for: Phase transitions of the typical algorithmic complexity of the random satisfiability problem studied with linear programming
Source: PLoS One. 2019 Apr 19;14(4):e0215309. doi: 10.1371/journal.pone.0215309 (PMC6474652; doi:10.1371/journal.pone.0215309)
Supplement: S1 File — Data used to arrive all shown plots, fit values and qualitative statements. (GZ) [file pone.0215309.s001.gz › data_revision/presolve/3sat_cplex_N512.dat]

# alpha p err
1.5 0.9835940000000002 0.0016922068431489145
1.5204081632653061 0.969718 0.0024283484099280332
1.5408163265306123 0.947492 0.003253726478977606
1.5612244897959184 0.9053780000000002 0.0038199366486893526
1.5816326530612246 0.8716999999999999 0.004368935797193635
1.6020408163265305 0.819186 0.005843988706354591
1.6224489795918366 0.7605739999999999 0.005502483439320831
1.6428571428571428 0.684624 0.005772090089387028
1.663265306122449 0.614938 0.007317195911003067
1.683673469387755 0.5411279999999999 0.007768475783575559
1.7040816326530612 0.478396 0.006161102498741601
1.7244897959183674 0.4262539999999999 0.007017911655186321
1.7448979591836735 0.37116000000000016 0.007092644076788288
1.7653061224489797 0.330332 0.006353973245143545
1.7857142857142856 0.28016399999999997 0.006679124493524584
1.8061224489795917 0.23627199999999998 0.006135048166070092
1.8265306122448979 0.198758 0.00568558141266133
1.846938775510204 0.16982 0.005422508644529763
1.8673469387755102 0.13898200000000002 0.005076462941852328
1.8877551020408163 0.10851400000000001 0.0046265542253387665
1.9081632653061225 0.088556 0.004189470610948357
1.9285714285714286 0.07500400000000002 0.003933749356529975
1.9489795918367347 0.060056000000000005 0.003583973214185619
1.9693877551020407 0.04567600000000001 0.0027061086452690696
1.989795918367347 0.03956199999999999 0.0027165706322494175
2.010204081632653 0.032824 0.0022990919946796386
2.0306122448979593 0.02246 0.001937730631434617
2.0510204081632653 0.019474 0.0019086445452205078
2.071428571428571 0.013300000000000001 0.001749399897107577
2.0918367346938775 0.007698 0.0012754591330183809
2.1122448979591835 0.007888000000000001 0.001193421970637377
2.13265306122449 0.004196000000000001 0.0008639351827538916
2.1530612244897958 0.005680000000000002 0.001081850266903882
2.173469387755102 0.0023320000000000003 0.000687732506138833
2.193877551020408 0.0030220000000000004 0.0008313338679495742
2.2142857142857144 0.001138 0.0004985539088202999
2.2346938775510203 0.000578 0.00036099307472581797
2.2551020408163263 0.0013559999999999998 0.0005800551697899088
2.2755102040816326 0.000192 0.00018312837027615356
2.2959183673469385 0.000222 0.00021889723616345637
2.316326530612245 0.00021800000000000004 0.00019203124745728234
2.336734693877551 0.0 0.0
2.357142857142857 0.00020000000000000004 0.00020199009876724157
2.377551020408163 0.0 0.0
2.3979591836734695 0.0 0.0
2.4183673469387754 0.0 0.0
2.4387755102040813 0.0 0.0
2.4591836734693877 0.0 0.0
2.479591836734694 0.0 0.0
2.5 0.0 0.0
