# Supplementary material for: Phase transitions of the typical algorithmic complexity of the random satisfiability problem studied with linear programming
Source: PLoS One. 2019 Apr 19;14(4):e0215309. doi: 10.1371/journal.pone.0215309 (PMC6474652; doi:10.1371/journal.pone.0215309)
Supplement: S1 File — Data used to arrive all shown plots, fit values and qualitative statements. (GZ) [file pone.0215309.s001.gz › data_revision/structural/3core_N8192.dat]

# alpha p err
1.5 0.0 0.0
1.501010101010101 0.0 0.0
1.502020202020202 0.0 0.0
1.503030303030303 0.0 0.0
1.504040404040404 0.0 0.0
1.505050505050505 0.0 0.0
1.506060606060606 0.0 0.0
1.507070707070707 0.0 0.0
1.5080808080808081 0.0 0.0
1.509090909090909 0.0 0.0
1.5101010101010102 0.0 0.0
1.511111111111111 0.0 0.0
1.5121212121212122 0.0 0.0
1.513131313131313 0.0 0.0
1.5141414141414142 0.0 0.0
1.5151515151515151 0.0 0.0
1.5161616161616163 0.0 0.0
1.5171717171717172 0.0 0.0
1.5181818181818183 0.0 0.0
1.5191919191919192 0.0 0.0
1.5202020202020203 0.0 0.0
1.5212121212121212 0.0 0.0
1.5222222222222221 0.0 0.0
1.5232323232323233 0.0 0.0
1.5242424242424242 0.000239833984375 0.0001928427584382638
1.5252525252525253 0.0 0.0
1.5262626262626262 0.00014155859374999997 0.00012547828215877865
1.5272727272727273 0.00026348193359375 0.00015374873213439084
1.5282828282828282 0.0007430158691406251 0.0003032490454895198
1.5292929292929294 0.0012615319824218752 0.00039087107645826587
1.5303030303030303 0.00214210400390625 0.0005223658822743373
1.5313131313131314 0.002229093505859375 0.00047529000587149666
1.5323232323232323 0.0050406354980468745 0.0007399018447387725
1.5333333333333334 0.007698107421874999 0.0009725757694727897
1.5343434343434343 0.0091648720703125 0.0010824205948948803
1.5353535353535355 0.013504135986328124 0.001317088179436022
1.5363636363636364 0.01591493994140625 0.0012389055919456392
1.5373737373737375 0.02663746484375 0.0018949015319063148
1.5383838383838384 0.03356180639648437 0.0020493770543835764
1.5393939393939395 0.04436153588867186 0.0022793186802714123
1.5404040404040404 0.056253410644531245 0.0025074701984168714
1.5414141414141413 0.07805334179687501 0.002523885731217292
1.5424242424242425 0.09228411401367188 0.0031657042735543776
1.5434343434343434 0.1278788176269531 0.00380241043838646
1.5444444444444445 0.15411109887695312 0.003997966268624004
1.5454545454545454 0.17625921948242193 0.004072657085256392
1.5464646464646465 0.2069044333496094 0.004907753118185642
1.5474747474747474 0.24448866503906252 0.004341995988584907
1.5484848484848486 0.28254378295898436 0.003931319076235017
1.5494949494949495 0.3219460246582031 0.0041988002186319805
1.5505050505050506 0.3569677719726563 0.004029166580974933
1.5515151515151515 0.39785929345703125 0.004514255475262249
1.5525252525252526 0.43843000341796873 0.0048375206807712455
1.5535353535353535 0.46948492504882816 0.0038796366797454558
1.5545454545454547 0.5090046396484376 0.0033782220934270887
1.5555555555555556 0.5402151110839845 0.0037829496802728574
1.5565656565656567 0.5656278569335936 0.003590226851134047
1.5575757575757576 0.5810908745117189 0.003437099857042849
1.5585858585858587 0.6067098276367187 0.0027988204082362344
1.5595959595959596 0.6245805551757811 0.002457335631311522
1.5606060606060606 0.6399783896484376 0.0020370094980210187
1.5616161616161617 0.6491530161132814 0.0018078495088461061
1.5626262626262626 0.6584792583007812 0.0015413502783811748
1.5636363636363637 0.6697825537109376 0.0013219161837003874
1.5646464646464646 0.6737983930664063 0.0012292002012395057
1.5656565656565657 0.6814073452148439 0.00095451826391174
1.5666666666666667 0.6847707185058595 0.0008585810140347568
1.5676767676767678 0.6899421301269533 0.0005327885328520952
1.5686868686868687 0.692395501953125 0.0006225422763076794
1.5696969696969698 0.6951499841308595 0.000409603080903054
1.5707070707070707 0.6986211308593753 0.0003558037335957392
1.5717171717171718 0.6999710002441407 0.0003661880547710032
1.5727272727272728 0.7021974899902342 0.00030399448331292763
1.5737373737373739 0.7045043977050782 0.00022651253354884782
1.5747474747474748 0.706687901611328 0.0002370657595688954
1.575757575757576 0.7086571936035156 0.00019729323326897992
1.5767676767676768 0.7104574453125001 0.00019894823327743196
1.577777777777778 0.7122468574218749 0.00019357114467710192
1.5787878787878789 0.7138566909179686 0.000248417230962518
1.5797979797979798 0.7154924462890625 0.00018317916300221386
1.5808080808080809 0.7170821013183594 0.00018713637227400388
1.5818181818181818 0.7192779562988281 0.00019189640786516592
1.582828282828283 0.7210134599609377 0.000195012755859532
1.5838383838383838 0.7222535581054688 0.0001631948005894352
1.584848484848485 0.7237585190429686 0.00015511208633953494
1.5858585858585859 0.7255367087402343 0.00016604590612706485
1.586868686868687 0.726873693359375 0.00019468759868857924
1.587878787878788 0.7285045051269533 0.00016214020502378708
1.588888888888889 0.7299116213378906 0.00017105559405208073
1.58989898989899 0.7313023659667968 0.00015945652477652726
1.590909090909091 0.7327617775878906 0.00014337884339794797
1.591919191919192 0.734098661621094 0.00017620353040067476
1.592929292929293 0.7357155988769531 0.00014438128215180527
1.593939393939394 0.7366162919921877 0.00017564257808292633
1.5949494949494951 0.7382877294921876 0.00016464285877048747
1.595959595959596 0.7394658911132812 0.00015880007031187482
1.5969696969696972 0.7409326809082031 0.00012960697104677686
1.597979797979798 0.7417990590820311 0.00012620213372739684
1.598989898989899 0.7432281721191406 0.0001460545412479667
1.6 0.7445173894042969 0.00015348448346175523
