# Supplementary material for: Phase transitions of the typical algorithmic complexity of the random satisfiability problem studied with linear programming
Source: PLoS One. 2019 Apr 19;14(4):e0215309. doi: 10.1371/journal.pone.0215309 (PMC6474652; doi:10.1371/journal.pone.0215309)
Supplement: S1 File — Data used to arrive all shown plots, fit values and qualitative statements. (GZ) [file pone.0215309.s001.gz › data_revision/structural/2core_256.dat]

# alpha mean_nodes err
0.0 0.0 0.0
0.030612244897959183 0.00015160891089108914 0.00015084896169005068
0.061224489795918366 0.0005889423076923077 0.0002885216283566724
0.09183673469387754 0.001073306074766355 0.0003967846734915752
0.12244897959183673 0.004732954545454546 0.0011131142241857799
0.15306122448979592 0.008232162610619468 0.0012813067556125515
0.18367346938775508 0.02220972521551724 0.002716072890920327
0.21428571428571427 0.0439108455882353 0.0042202584399148955
0.24489795918367346 0.10583824282786884 0.00575372492653812
0.2755102040816326 0.1623125 0.00561047993992047
0.30612244897959184 0.2346820068359375 0.004339219084848155
0.336734693877551 0.291258945610687 0.004336549205133379
0.36734693877551017 0.34913071361940307 0.0032500639677326146
0.3979591836734694 0.3960851961678833 0.0034186788940400647
0.42857142857142855 0.4507070312500001 0.003459833764288925
0.45918367346938777 0.50022618006993 0.0027118578719591306
0.4897959183673469 0.5427284888698629 0.0022045093149850024
0.5204081632653061 0.585651740771812 0.002208737465894242
0.5510204081632653 0.6213147615131579 0.0024265357697262637
0.5816326530612245 0.6467061491935483 0.0020623219273975466
0.6122448979591837 0.6776508109177216 0.0018323307893470836
0.6428571428571428 0.708203125 0.0017663655860517217
0.673469387755102 0.7317320884146342 0.0015628766195885234
0.7040816326530612 0.7561807634730541 0.0017898311630766266
0.7346938775510203 0.7788883272058823 0.001420228144674426
0.7653061224489796 0.7932184790462429 0.0013450608727910217
0.7959183673469388 0.813172052556818 0.001464913159620195
0.826530612244898 0.8310666899441342 0.001410514996410992
0.8571428571428571 0.8433233173076922 0.0012951744560670132
0.8877551020408163 0.8564032939189188 0.001298746712480091
0.9183673469387755 0.8702061170212767 0.001189245912058821
0.9489795918367346 0.878223985602094 0.001101202114156826
0.9795918367346939 0.8877500805412372 0.0010814816725539292
1.010204081632653 0.9003672271573606 0.0010893147426233147
1.0408163265306123 0.9072082031249998 0.0009575880801970385
1.0714285714285714 0.9146012931034485 0.0009700296125784675
1.1020408163265305 0.9219648816747575 0.0009722565597962031
1.1326530612244898 0.9275418660287081 0.0009274677873167402
1.163265306122449 0.9342069575471698 0.0006906823364460069
1.193877551020408 0.9389411337209304 0.0008272135521693967
1.2244897959183674 0.9454941943807339 0.000884398314436456
1.2551020408163265 0.9482317590497739 0.0007096372381045412
1.2857142857142856 0.9540234375 0.0007210699042348203
1.316326530612245 0.9571155699339209 0.0007332926090728914
1.346938775510204 0.9600937499999997 0.0006470736726659468
1.3775510204081631 0.9641946083690988 0.0006273572318269916
1.4081632653061225 0.9674612685381357 0.0006245582121592082
1.4387755102040816 0.9705818514644353 0.000616995144804049
1.4693877551020407 0.9741629003099175 0.0005160169965651207
1.5 0.97546875 0.0005678994326683196
