# Supplementary material for: Phase transitions of the typical algorithmic complexity of the random satisfiability problem studied with linear programming
Source: PLoS One. 2019 Apr 19;14(4):e0215309. doi: 10.1371/journal.pone.0215309 (PMC6474652; doi:10.1371/journal.pone.0215309)
Supplement: S1 File — Data used to arrive all shown plots, fit values and qualitative statements. (GZ) [file pone.0215309.s001.gz › data_revision/lp/3sat_smm_N65536.dat]

# alpha p err
1.5 0.9642759999999998 0.0023434641025626953
1.5121212121212122 0.9608340000000001 0.0028588186371296736
1.5242424242424242 0.9565119999999999 0.0028969390742644204
1.5363636363636364 0.9569239999999999 0.0029770831362257986
1.5484848484848486 0.952418 0.0028738956139706937
1.5606060606060606 0.9528240000000001 0.0030362187009502477
1.5727272727272728 0.9541080000000001 0.002995652850381705
1.584848484848485 0.9512039999999999 0.003219811174587732
1.596969696969697 0.9450540000000003 0.003246765159354775
1.6090909090909091 0.9412159999999998 0.003345047682769257
1.6212121212121213 0.9400759999999999 0.003264448498598196
1.6333333333333333 0.936794 0.003621872996116782
1.6454545454545455 0.938478 0.0031857049455340275
1.6575757575757577 0.9320999999999999 0.003920255093740718
1.6696969696969697 0.9283840000000001 0.003763474989952776
1.6818181818181819 0.9282319999999998 0.0037202924616218007
1.6939393939393939 0.9169980000000001 0.003806887967881382
1.706060606060606 0.9284640000000001 0.0034152458183855567
1.7181818181818183 0.919396 0.0042841083086215285
1.7303030303030305 0.9131519999999999 0.004442442571378943
1.7424242424242424 0.913958 0.0034952876848694395
1.7545454545454546 0.9112979999999999 0.003992843097343035
1.7666666666666666 0.9078780000000001 0.004044244799712299
1.7787878787878788 0.9077940000000002 0.004236739784315295
1.790909090909091 0.897072 0.00392647628287756
1.8030303030303032 0.8997240000000002 0.004078703715642999
1.8151515151515152 0.899052 0.0039819211443724
1.8272727272727274 0.895612 0.004205788392204249
1.8393939393939394 0.888378 0.00416075906536295
1.8515151515151516 0.8923700000000001 0.0045383146651593
1.8636363636363638 0.884788 0.0046429146018422485
1.8757575757575757 0.876058 0.005218758089814093
1.887878787878788 0.869354 0.005069820904134585
1.9000000000000001 0.8717980000000002 0.0046466758010431505
1.912121212121212 0.8689199999999999 0.004227718060609056
1.9242424242424243 0.8639599999999998 0.004705571166181636
1.9363636363636365 0.8635820000000001 0.00434300310844927
1.9484848484848485 0.8572520000000001 0.004712334453325651
1.9606060606060607 0.8459239999999998 0.0050857274799186785
1.9727272727272727 0.8487679999999999 0.005271259432052266
1.9848484848484849 0.8454979999999999 0.005384830173738072
1.996969696969697 0.837988 0.004700282544698771
2.0090909090909093 0.825678 0.00518805512692377
2.0212121212121215 0.8221260000000001 0.0052745923065200045
2.033333333333333 0.8145600000000001 0.005808269966177529
2.0454545454545454 0.812498 0.005126440870623591
2.0575757575757576 0.793456 0.006233784083524228
2.06969696969697 0.8023239999999998 0.005618453879849874
2.081818181818182 0.7902799999999999 0.005450651337225669
2.0939393939393938 0.7955179999999998 0.0059306724745175395
2.1060606060606064 0.7952579999999999 0.0054225672886558055
2.118181818181818 0.780306 0.0054075839336990405
2.1303030303030304 0.772316 0.005687191222387374
2.1424242424242426 0.7643059999999999 0.005774596436115685
2.1545454545454548 0.7508179999999999 0.005726855681785598
2.166666666666667 0.74349 0.00733895769166167
2.1787878787878787 0.751526 0.005620011032017642
2.190909090909091 0.7295180000000002 0.005792760654472097
2.203030303030303 0.719828 0.0072919692813395755
2.2151515151515153 0.705366 0.006780091739792318
2.2272727272727275 0.7138400000000001 0.00654565504743413
2.2393939393939393 0.6874979999999999 0.005742438158134575
2.2515151515151515 0.6843640000000001 0.006492665400280536
2.2636363636363637 0.680308 0.006577563074574051
2.275757575757576 0.6534 0.006538011930243018
2.287878787878788 0.646092 0.006410829587502701
2.3000000000000003 0.6380119999999999 0.006542037603071383
2.3121212121212125 0.631324 0.006152578646388847
2.324242424242424 0.6237751503837378 0.006638183185579699
2.3363636363636364 0.606174 0.006846117439834056
2.3484848484848486 0.5931799999999999 0.006806967019164997
2.360606060606061 0.5703320000000001 0.006921977752059018
2.372727272727273 0.5565819999999999 0.006899048919959909
2.3848484848484848 0.533596 0.005882855089155265
2.396969696969697 0.5206740000000001 0.007556965263913814
2.409090909090909 0.4927700000000001 0.006691748650390269
2.4212121212121214 0.49194999999999994 0.006664255397266822
2.4333333333333336 0.46305807622504536 0.007070963003116573
2.4454545454545453 0.44326800000000005 0.006977175359699658
2.457575757575758 0.41696400000000006 0.007125187997519783
2.4696969696969697 0.3763819999999999 0.00682560444209888
2.481818181818182 0.35998 0.006669422763628048
2.493939393939394 0.32726 0.0068861890766954694
2.506060606060606 0.292008 0.006879762786608272
2.5181818181818185 0.25917 0.005886076791887786
2.5303030303030303 0.22181600000000004 0.005654922103795949
2.5424242424242425 0.18897600000000003 0.00576335180255379
2.5545454545454547 0.16139200000000004 0.005004231809179107
2.566666666666667 0.11965200000000001 0.004521382089582784
2.578787878787879 0.09219799999999997 0.004312168364060012
2.590909090909091 0.06981 0.0037662049864551988
2.6030303030303035 0.03910240963855422 0.00265225319776374
2.6151515151515152 0.025114303054825003 0.0022791615288518348
2.6272727272727274 0.015052279381012128 0.0015386787273668386
2.6393939393939396 0.0066819412622370344 0.0010865789630709918
2.6515151515151514 0.0034411832678530162 0.000828701503345513
2.663636363636364 0.0030365552814532403 0.0008606772287946153
2.675757575757576 0.0007428720899816897 0.00039621441232040784
2.687878787878788 0.0 0.0
2.7 0.0 0.0
