# Supplementary material for: Phase transitions of the typical algorithmic complexity of the random satisfiability problem studied with linear programming
Source: PLoS One. 2019 Apr 19;14(4):e0215309. doi: 10.1371/journal.pone.0215309 (PMC6474652; doi:10.1371/journal.pone.0215309)
Supplement: S1 File — Data used to arrive all shown plots, fit values and qualitative statements. (GZ) [file pone.0215309.s001.gz › data_revision/presolve/3sat_cplex_N1024.dat]

# alpha p err
1.5 0.9976160000000002 0.0006422958819734095
1.5204081632653061 0.990896 0.0012779608757704612
1.5408163265306123 0.9776019999999999 0.0019785843424024205
1.5612244897959184 0.9463260000000001 0.003178635556335459
1.5816326530612246 0.9034120000000001 0.0039782227187526815
1.6020408163265305 0.831426 0.005554936903332024
1.6224489795918366 0.7450840000000001 0.005566412129909175
1.6428571428571428 0.6496 0.006928665095095882
1.663265306122449 0.5355060000000001 0.0073348731413706075
1.683673469387755 0.4510880000000001 0.0067044057156469845
1.7040816326530612 0.3705480000000001 0.0071326640184435994
1.7244897959183674 0.295968 0.005942707800321331
1.7448979591836735 0.22862000000000005 0.005495270693969497
1.7653061224489797 0.18950199999999998 0.004874709837518536
1.7857142857142856 0.15234999999999999 0.004988176019348154
1.8061224489795917 0.11456200000000001 0.004015340085223167
1.8265306122448979 0.085846 0.0038497641486200168
1.846938775510204 0.065232 0.0033891261410576028
1.8673469387755102 0.05111799999999999 0.003143004295256372
1.8877551020408163 0.032487999999999996 0.002671826341662197
1.9081632653061225 0.024742 0.0021582020294680475
1.9285714285714286 0.014784000000000002 0.001706617707631091
1.9489795918367347 0.010196 0.0013517337015847464
1.9693877551020407 0.004766 0.0008872677160812289
1.989795918367347 0.004588 0.0009661552670249228
2.010204081632653 0.0030080000000000003 0.0007807278655203745
2.0306122448979593 0.001568 0.0005033646789356599
2.0510204081632653 0.0011879999999999998 0.0005167746123795169
2.071428571428571 0.00023399999999999994 0.0002450387724422402
2.0918367346938775 0.000206 0.00019277966697761462
2.1122448979591835 0.00043599999999999997 0.0002833796040649362
2.13265306122449 0.00019200000000000006 0.00019579581200832667
2.1530612244897958 0.0 0.0
2.173469387755102 0.0 0.0
2.193877551020408 0.0 0.0
2.2142857142857144 0.0 0.0
2.2346938775510203 0.0 0.0
2.2551020408163263 0.0 0.0
2.2755102040816326 0.0 0.0
2.2959183673469385 0.0 0.0
2.316326530612245 0.0 0.0
2.336734693877551 0.0 0.0
2.357142857142857 0.0 0.0
2.377551020408163 0.0 0.0
2.3979591836734695 0.0 0.0
2.4183673469387754 0.0 0.0
2.4387755102040813 0.0 0.0
2.4591836734693877 0.0 0.0
2.479591836734694 0.0 0.0
2.5 0.0 0.0
