# Supplementary material for: Phase transitions of the typical algorithmic complexity of the random satisfiability problem studied with linear programming
Source: PLoS One. 2019 Apr 19;14(4):e0215309. doi: 10.1371/journal.pone.0215309 (PMC6474652; doi:10.1371/journal.pone.0215309)
Supplement: S1 File — Data used to arrive all shown plots, fit values and qualitative statements. (GZ) [file pone.0215309.s001.gz › data_revision/structural/3core_N128.dat]

# alpha p err
1.2 0.0 0.0
1.205050505050505 0.0 0.0
1.2101010101010101 0.0 0.0
1.215151515151515 0.0 0.0
1.22020202020202 0.0 0.0
1.2252525252525253 0.0 0.0
1.2303030303030302 0.0 0.0
1.2353535353535352 0.0 0.0
1.2404040404040404 0.0 0.0
1.2454545454545454 0.0 0.0
1.2505050505050506 4.90859375e-05 4.543867871042488e-05
1.2555555555555555 3.9078124999999996e-05 4.639085655886972e-05
1.2606060606060605 0.0 0.0
1.2656565656565657 0.0 0.0
1.2707070707070707 0.0 0.0
1.2757575757575756 0.0 0.0
1.2808080808080808 0.0 0.0
1.2858585858585858 0.00013321875 0.0001168009499707194
1.2909090909090908 0.0 0.0
1.295959595959596 0.0 0.0
1.301010101010101 0.00012909374999999998 0.00012136809245921062
1.306060606060606 0.00042613281249999997 0.00015415970465259144
1.3111111111111111 0.00044075781249999996 0.0001407796916100622
1.316161616161616 0.000248578125 0.00016359294337790637
1.3212121212121213 0.00038736718749999996 0.00012342731638174435
1.3262626262626263 0.00037829687499999994 0.00014576046458868527
1.3313131313131312 0.000255546875 0.0002032280237533
1.3363636363636364 0.0009686406250000003 0.0002445619993645847
1.3414141414141414 0.0009373828125 0.00025759252867200305
1.3464646464646464 0.0011762031250000002 0.00028425586489730625
1.3515151515151516 0.0011236171874999998 0.0002710270958899552
1.3565656565656565 0.0017214375 0.0004784475566382642
1.3616161616161615 0.0036611796874999997 0.0005317704791244637
1.3666666666666667 0.0036318125 0.0005624261570454438
1.3717171717171717 0.003583578125 0.0005989461568282218
1.3767676767676766 0.0066523984374999975 0.0006459606427937961
1.3818181818181818 0.00669603125 0.0006551561165931178
1.3868686868686868 0.009485421875 0.0010588204912843687
1.3919191919191918 0.012363554687499998 0.0008445168561952742
1.396969696969697 0.012417343749999999 0.000988030372060131
1.402020202020202 0.014157640624999999 0.0014900563789505322
1.4070707070707071 0.022159218749999997 0.0011457832209685762
1.412121212121212 0.022234640625000007 0.0012155894175584442
1.417171717171717 0.03391996875 0.0018907932851240806
1.4222222222222223 0.04099478125 0.001589370464258176
1.4272727272727272 0.041086984374999996 0.0016846212504798698
1.4323232323232322 0.05330141406250001 0.001702545345362389
1.4373737373737374 0.05309875 0.0017388443189169315
1.4424242424242424 0.068278625 0.0027953992517281857
1.4474747474747474 0.0894819375 0.0021372608324026943
1.4525252525252526 0.08947798437499997 0.0022699917787377794
1.4575757575757575 0.11057771875 0.003519541232782735
1.4626262626262627 0.1348959921875 0.0025799780619198674
1.4676767676767677 0.1345791640625 0.0025801317073235286
1.4727272727272727 0.16957085937500005 0.004366925905487024
1.4777777777777779 0.20690221874999998 0.003134540484944772
1.4828282828282828 0.2070984453125 0.003042016648416902
1.4878787878787878 0.241833265625 0.00485482437294478
1.492929292929293 0.2784728125 0.003308707893544651
1.497979797979798 0.27842884375 0.0034868654035929516
1.503030303030303 0.3238430781250001 0.004759319282416594
1.5080808080808081 0.37029032812500007 0.0033535921207058744
1.513131313131313 0.36990517187500005 0.003514763265533561
1.518181818181818 0.4144936015624999 0.003831663641412862
1.5232323232323233 0.41486130468749993 0.0034945676006503503
1.5282828282828282 0.45576996875 0.004117325724553535
1.5333333333333332 0.5037811406250001 0.002953980617658478
1.5383838383838384 0.5035705781250001 0.0032677378056470614
1.5434343434343434 0.54373315625 0.004266316676865972
1.5484848484848484 0.5756923515625 0.002571929720842438
1.5535353535353535 0.5761461796874999 0.0029179100811852145
1.5585858585858585 0.6130718593750001 0.004237379022603613
1.5636363636363635 0.6465330156250001 0.002285280625942176
1.5686868686868687 0.646660234375 0.0020955961237828424
1.5737373737373737 0.6695115468749999 0.0030119563573180624
1.5787878787878789 0.692996453125 0.0019179920868615883
1.5838383838383838 0.6934060937500002 0.0019580884993505923
1.5888888888888888 0.71400190625 0.002292024923724993
1.593939393939394 0.7282337343749999 0.001589185115337588
1.598989898989899 0.7285162421875 0.0017124648836464266
1.6040404040404042 0.7438620703125 0.0013227575980764724
1.6090909090909091 0.7438865546875 0.0012088821533673107
1.614141414141414 0.7538823281250001 0.0014597171489810269
1.6191919191919193 0.7659169687500001 0.0008594938488840558
1.6242424242424243 0.7659540859375 0.0008437810313665764
1.6292929292929292 0.7760475000000001 0.0011735967143984669
1.6343434343434344 0.7834725859375 0.0007505194335291907
1.6393939393939394 0.7833684218750002 0.0007464893762914592
1.6444444444444444 0.79038234375 0.0010197771255240965
1.6494949494949496 0.7980979140625002 0.0005563711140860537
1.6545454545454545 0.7981946171875001 0.0005696161833853691
1.6595959595959595 0.803696828125 0.0008936492910644062
1.6646464646464647 0.809192296875 0.00048021285131528795
1.6696969696969697 0.8092538750000001 0.0006179248060387001
1.6747474747474747 0.81532178125 0.0007049447569501933
1.6797979797979798 0.81983121875 0.00044845682558532283
1.6848484848484848 0.8197954531249998 0.000515676943169654
1.6898989898989898 0.8245221328124999 0.00046433111248230007
1.694949494949495 0.8243973593749999 0.00046258206065712994
1.7 0.8288940312500002 0.0006680744755510519
