# Supplementary material for: Phase transitions of the typical algorithmic complexity of the random satisfiability problem studied with linear programming
Source: PLoS One. 2019 Apr 19;14(4):e0215309. doi: 10.1371/journal.pone.0215309 (PMC6474652; doi:10.1371/journal.pone.0215309)
Supplement: S1 File — Data used to arrive all shown plots, fit values and qualitative statements. (GZ) [file pone.0215309.s001.gz › data_revision/presolve/3sat_gurobi_N2048.dat]

# alpha p err
1.3 1.0 0.0
1.3183673469387756 1.0 0.0
1.336734693877551 1.0 0.0
1.3551020408163266 1.0 0.0
1.373469387755102 0.9996159999999997 0.00026333248945013734
1.3918367346938776 0.999774 0.00020328305389283785
1.410204081632653 0.9980979999999999 0.0005758437288014862
1.4285714285714286 0.9954579999999998 0.0008914235805721089
1.4469387755102041 0.9860300000000001 0.0016645419790440816
1.4653061224489796 0.9762039999999998 0.0021421447196676544
1.4836734693877551 0.9496440000000002 0.0030567407479208933
1.5020408163265306 0.923112 0.0037971905403864086
1.5204081632653061 0.89099 0.004426499745848858
1.5387755102040817 0.8553780000000002 0.005565457393602075
1.5571428571428572 0.8292300000000001 0.006090344817824352
1.5755102040816327 0.779214 0.0059559889187271
1.5938775510204082 0.7499159999999999 0.00607039899841848
1.6122448979591837 0.7004079999999998 0.00541825949913808
1.6306122448979592 0.657256 0.006515586236095723
1.6489795918367347 0.6315740000000001 0.007138888148724555
1.6673469387755102 0.562924 0.006723140932629628
1.6857142857142857 0.532902 0.006829611701993022
1.7040816326530612 0.47641399999999995 0.007817071318594961
1.7224489795918367 0.443592 0.007162732439509381
1.7408163265306125 0.388248 0.006622091512505698
1.759183673469388 0.350614 0.006519463474857422
1.7775510204081635 0.28637399999999996 0.005822003435244607
1.795918367346939 0.258446 0.00611260042862283
1.8142857142857145 0.214362 0.005361917194437079
1.83265306122449 0.182282 0.005626302160389183
1.8510204081632655 0.14841200000000002 0.0049482780843440885
1.869387755102041 0.114554 0.0042751238578548805
1.8877551020408165 0.096258 0.003891867931983304
1.906122448979592 0.065318 0.0033620345030948152
1.9244897959183676 0.049933999999999985 0.002767822971217632
1.942857142857143 0.036236000000000004 0.002273566361468255
1.9612244897959186 0.022699999999999994 0.002356692597688549
1.979591836734694 0.015785999999999998 0.0015710518769283207
1.9979591836734696 0.011886 0.0014182397540613504
2.016326530612245 0.007240000000000001 0.001242577965360725
2.0346938775510206 0.005879999999999999 0.0009290855719469548
2.053061224489796 0.0033 0.0008268010643437755
2.0714285714285716 0.0010620000000000002 0.0004505063817528005
2.089795918367347 0.00020600000000000005 0.00021062763351469344
2.1081632653061226 0.00115 0.0004950757517794626
2.126530612244898 0.0 0.0
2.1448979591836737 0.00018800000000000002 0.00019762590923257
2.163265306122449 0.0 0.0
2.1816326530612247 0.00019199999999999998 0.00019166637681137502
2.2 0.0 0.0
